# Supplementary material for: 125I seed irradiation induces up-regulation of the genes associated with apoptosis and cell cycle arrest and inhibits growth of gastric cancer xenografts
Source: J Exp Clin Cancer Res. 2012 Jul 24;31(1):61. doi: 10.1186/1756-9966-31-61 (PMC3508845; doi:10.1186/1756-9966-31-61)
Supplement: Additional file 1 — The sequences of PCR primers. [file 1756-9966-31-61-S1.xls]

## Sheet: Sheet1
Real time PCR primers
Genes	Forward	Reverse
BMF	GGGTTATTCGGGATGGTT	CCTTCCTGCTAGGGTGTCT
MAPK8	GCAGTGATCAATGGCTCTCAGCA	CTCCCCATCCCTCCCACCCC
BNIP3	ATGAGTCTGGACGGAGTA	TGCTATGGGTATCTGTTTC
RFWD3	GCATTCGGAGTGCGGCCGAG	GGAGGGCTGGTCCCCCTTGG
CDKN2B	TCTCCGTTGGCCGGAGGTCA	TGCGCAGGTACCCTGCAACG
WNT9A	AGGCACCCGACCTGGAGAA	TGACACGCCGTGGCACTT
DNMT1	GAGGAAGCTGCTAAGGACTAGTTC	ACTCCACAATTTGATCACTAAATC
MeDIP-PCR primers
Genes	Forward	Reverse
BNIP3	TGGCAAGAACACGGAAGA	TGGGTTTGGGTTAGCAGT
WNT9A	CATCGGGAAGCGGGTAGAGC	AAGAGGCGCAGGCATCACC
GSG2	CGAGAGCCATGACCGCGACG	TCGCGAGACTTCCGTGCGAC
