# Supplementary material for: 125I seed irradiation induces up-regulation of the genes associated with apoptosis and cell cycle arrest and inhibits growth of gastric cancer xenografts
Source: J Exp Clin Cancer Res. 2012 Jul 24;31(1):61. doi: 10.1186/1756-9966-31-61 (PMC3508845; doi:10.1186/1756-9966-31-61)
Supplement: Additional file 2 — List of genes induced or repressed by 125I irradiation. Fold change and P values are the results comparing treatment group to control group. [file 1756-9966-31-61-S2.xls]

## Sheet: Sheet1
GENE_NAME	DESCRIPTION	SEQ_ID	P value	Fold change(Treatment/Control)
KIAA0701	KIAA0701 protein	AB014601	0.0324321	1.52184
KENAE	Kenae	AB024691	0.0465679	2.05439
KIAA1026	kazrin	AB028949	0.028413	1.31469
RP3-477H23.1	KIAA1043 protein	AB028966	0.00346864	1.40379
ODZ3	odz, odd Oz/ten-m homolog 3 (Drosophila)	AB040888	0.0490678	1.48834
FLJ12688	hypothetical protein FLJ12688	AB051533	0.0104891	1.37551
OK/SW-CL.92	OK/SW-CL.92	AB062488	0.0134243	2.97157
ATF3	activating transcription factor 3	AB078026	0.0183046	1.61539
PMS2	PMS2 postmeiotic segregation increased 2 (S. cerevisiae)	AB103083	0.0106715	1.36618
DCAMKL2	doublecortin and CaM kinase-like 2	AB209181	0.0186252	1.90966
MRPS22	mitochondrial ribosomal protein S22	AF063603	0.0475224	1.31136
KLHL7	kelch-like 7 (Drosophila)	AF111113	0.0424729	1.9448
N/A	Homo sapiens PRO0943 mRNA, complete cds.	AF116611	0.0226292	1.41329
ZNFN1A4	zinc finger protein, subfamily 1A, 4 (Eos)	AF230809	0.0339585	1.67802
SPTBN4	spectrin, beta, non-erythrocytic 4	AF311856	0.0129864	1.33534
PLXDC2	plexin domain containing 2	AF378757	0.0115128	1.33231
ALS2CR19	amyotrophic lateral sclerosis 2 (juvenile) chromosome region, candidate 19	AF428250	0.0167826	1.35079
CSPG5	chondroitin sulfate proteoglycan 5 (neuroglycan C)	AF461089	0.0396983	1.51368
N/A	Homo sapiens FP15331 mRNA, complete cds.	AF461897	0.0274834	1.4404
DBF4B	DBF4 homolog B (S. cerevisiae)	AF465820	0.0365743	1.32576
LRRC4	leucine rich repeat containing 4	AJ297858	0.000266689	1.41756
DDEFL1	development and differentiation enhancing factor-like 1	AK000253	0.0410423	1.43286
FNBP1	formin binding protein 1	AK000975	0.0165649	1.51864
ARHGAP17	Rho GTPase activating protein 17	AK001170	0.00155645	1.30345
ZFP64	zinc finger protein 64 homolog (mouse)	AK022690	0.039421	1.61277
NDRG3	NDRG family member 3	AK023618	0.0377877	1.466
FLJ13769	hypothetical protein FLJ13769	AK023831	0.0410069	1.72757
FLJ13912	hypothetical protein FLJ13912	AK023974	0.0161858	1.46282
FLJ22659	hypothetical protein FLJ22659	AK026312	0.0492982	1.39366
MAP4	microtubule-associated protein 4	AK054696	0.0113272	1.58812
N/A	Homo sapiens cDNA FLJ31469 fis, clone NT2NE2001428.	AK056031	0.0414755	1.38013
STK31	serine/threonine kinase 31	AK057430	0.0388552	1.42599
DIRC2	disrupted in renal carcinoma 2	AK075158	0.0240483	1.45594
RP11-321G1.1	FLJ20298 protein	AK091248	0.00440098	1.45016
SLC41A3	solute carrier family 41, member 3	AK091671	0.0460163	1.62529
FECH	ferrochelatase (protoporphyria)	AK092416	0.00930349	1.63909
FLJ36031	hypothetical protein FLJ36031	AK093350	0.0189776	1.91296
NICN1	nicolin 1	AK094248	0.0316858	1.35887
N/A	Homo sapiens cDNA FLJ38910 fis, clone NT2NE2006813, weakly similar to CELL SURFACE GLYCOPROTEIN 1 PRECURSOR.	AK096229	0.0464876	1.43053
FLJ39609	hypothetical protein FLJ39609	AK096928	0.0364993	1.57384
N/A	Homo sapiens cDNA FLJ41611 fis, clone CTONG3002020.	AK123605	0.0353668	1.41654
TIAF1	TGFB1-induced anti-apoptotic factor 1	AK124161	0.0156318	1.76905
FAM19A5	family with sequence similarity 19 (chemokine (C-C motif)-like), member A5	AK125256	0.0130654	1.95201
ARHGAP17	Rho GTPase activating protein 17	AK125358	0.000540061	1.43245
LOC284116	hypothetical protein LOC284116	AK125965	0.0113864	1.6763
N/A	Homo sapiens cDNA FLJ44119 fis, clone THYMU1000600.	AK126107	0.0397132	1.54967
C20orf117	chromosome 20 open reading frame 117	AK126630	0.0385026	1.85887
N/A	Homo sapiens cDNA FLJ45022 fis, clone BRAWH3016715.	AK126969	0.0109384	1.48753
AFG3L1	AFG3 ATPase family gene 3-like 1 (yeast)	AK127143	0.0245733	1.34809
N/A	Homo sapiens cDNA FLJ46345 fis, clone TESTI4047305.	AK128213	0.0304472	1.33283
OACT1	O-acyltransferase (membrane bound) domain containing 1	AK131269	0.0233931	1.55339
CCNJL	cyclin J-like	AK131381	0.0294489	2.30568
ATP9A	ATPase, Class II, type 9A	AK172802	0.00322986	1.86275
FLJ10847	hypothetical protein FLJ10847	AK222625	0.0407413	2.20186
TMEM19	transmembrane protein 19	AK223148	0.029387	1.43779
C22orf24	chromosome 22 open reading frame 24	AL050256	0.00544489	2.09925
C14orf109	chromosome 14 open reading frame 109	AL080118	0.010168	1.49348
KIAA1666	KIAA1666 protein	AL133030	0.0264257	1.37737
C14orf32	chromosome 14 open reading frame 32	AL834285	0.0171427	1.4185
XRRA1	X-ray radiation resistance associated 1	AY163836	0.0362588	1.39091
N/A	Homo sapiens zinc finger protein mRNA, complete cds.	AY234408	0.0167944	2.06033
N/A	Homo sapiens clone DNA186500 CMRF35A4 (UNQ9218) mRNA, complete cds.	AY358148	0.000744148	1.35542
SUFU	suppressor of fused homolog (Drosophila)	AY358550	0.0234185	1.68421
BCL2L11	BCL2-like 11 (apoptosis facilitator)	AY423443	0.000539212	1.85451
TAC4	tachykinin 4 (hemokinin)	AY471574	0.0331807	1.38298
MAPKAP1	mitogen-activated protein kinase associated protein 1	AY633626	0.0481506	1.31587
POT1	POT1 protection of telomeres 1 homolog (S. pombe)	AY823521	0.0172299	1.31895
P2RX7	purinergic receptor P2X, ligand-gated ion channel, 7	AY847299	0.00457816	1.39452
AMACR	alpha-methylacyl-CoA racemase	AY935981	0.0215859	1.31282
TNFRSF10B	tumor necrosis factor receptor superfamily, member 10b	BC001281	0.0037619	1.37991
RAD18	RAD18 homolog (S. cerevisiae)	BC001302	0.0295924	1.38701
KIAA1961	KIAA1961 gene	BC001956	0.0234937	1.89364
CBR3	carbonyl reductase 3	BC002812	0.036716	2.4853
POLE3	polymerase (DNA directed), epsilon 3 (p17 subunit)	BC003166	0.0455384	1.31245
SAR1A	SAR1 gene homolog A (S. cerevisiae)	BC003658	0.0487964	1.37613
FLOT2	flotillin 2	BC003683	0.0211548	1.42116
RBM19	RNA binding motif protein 19	BC004289	0.0282706	1.42824
C21orf122	chromosome 21 open reading frame 122	BC004343	0.0402234	1.34658
APOL2	apolipoprotein L, 2	BC004395	0.0499009	1.54909
MEF2B	MADS box transcription enhancer factor 2, polypeptide B (myocyte enhancer factor 2B)	BC004449	0.0140129	1.6815
C12orf32	chromosome 12 open reading frame 32	BC005106	0.00224173	1.54301
NFYB	nuclear transcription factor Y, beta	BC005316	0.00765733	1.40369
TNFAIP8	tumor necrosis factor, alpha-induced protein 8	BC005352	0.0147899	1.42846
COX11	COX11 homolog, cytochrome c oxidase assembly protein (yeast)	BC005895	0.022299	1.39002
NQO2	NAD(P)H dehydrogenase, quinone 2	BC006096	0.0458434	1.60233
AMID	apoptosis-inducing factor (AIF)-like mitochondrion-associated inducer of death	BC006121	0.0176473	1.33356
HUS1	HUS1 checkpoint homolog (S. pombe)	BC007013	0.0177312	1.37418
C1orf155	chromosome 1 open reading frame 155	BC007071	0.00301945	1.50994
HVCN1	hydrogen voltage-gated channel 1	BC007277	0.0413522	2.02492
CDV3	CDV3 homolog (mouse)	BC007338	0.0202182	1.35606
PCGF5	polycomb group ring finger 5	BC007377	0.00307335	1.44001
CXorf34	chromosome X open reading frame 34	BC007526	0.0470897	1.34286
N/A	Homo sapiens cDNA clone IMAGE:3351130, complete cds.	BC007606	0.0365062	1.32445
EIF5	eukaryotic translation initiation factor 5	BC007728	0.0181996	1.31334
HNRPLL	heterogeneous nuclear ribonucleoprotein L-like	BC008217	0.0358434	1.61351
DHRS8	dehydrogenase/reductase (SDR family) member 8	BC008650	0.0477859	1.36583
PRTFDC1	phosphoribosyl transferase domain containing 1	BC008662	0.0441829	1.37831
APH1A	anterior pharynx defective 1 homolog A (C. elegans)	BC008732	0.0101477	1.42251
ANXA8	annexin A8	BC008813	0.00903889	1.50075
FLJ14213	hypothetical protein FLJ14213	BC008922	0.0155191	1.47596
ATP6V1E2	ATPase, H+ transporting, lysosomal 31kDa, V1 subunit E2	BC008981	0.0415941	1.35182
KLHL7	kelch-like 7 (Drosophila)	BC009555	0.0223314	2.22814
SAP30L	SAP30-like	BC009829	0.017477	1.5756
C16orf57	chromosome 16 open reading frame 57	BC010099	0.0208914	1.36135
CHST10	carbohydrate sulfotransferase 10	BC010441	0.0346843	1.649
EXOC7	exocyst complex component 7	BC011045	0.00917586	1.42803
CFL2	cofilin 2 (muscle)	BC011444	0.0344024	1.64445
GNB5	guanine nucleotide binding protein (G protein), beta 5	BC011671	0.0247044	1.994
TMEM118	transmembrane protein 118	BC011878	0.0286099	1.33491
AGPAT3	1-acylglycerol-3-phosphate O-acyltransferase 3	BC011971	0.0175612	1.34619
SGTB	small glutamine-rich tetratricopeptide repeat (TPR)-containing, beta	BC012044	0.0431212	2.37047
C14orf149	chromosome 14 open reading frame 149	BC012131	0.0350146	2.03518
GNS	glucosamine (N-acetyl)-6-sulfatase (Sanfilippo disease IIID)	BC012482	0.00906386	1.5865
PPP1R3C	protein phosphatase 1, regulatory (inhibitor) subunit 3C	BC012625	0.00538032	2.16028
MAX	MYC associated factor X	BC013669	0.0364493	1.3526
ZNF313	zinc finger protein 313	BC013695	0.0369432	1.41859
TTC26	tetratricopeptide repeat domain 26	BC013912	0.0162538	1.41578
ADCK2	aarF domain containing kinase 2	BC014107	0.00316648	1.42735
BBS2	Bardet-Biedl syndrome 2	BC014140	0.0197853	1.31373
C14orf93	chromosome 14 open reading frame 93	BC014299	0.00505606	1.40073
FLJ13912	hypothetical protein FLJ13912	BC014437	0.0335503	1.33758
CDKN2B	cyclin-dependent kinase inhibitor 2B (p15, inhibits CDK4)	BC014469	0.0349476	1.32618
EDNRB	endothelin receptor type B	BC014472	0.000573953	1.42712
HDGFRP3	hepatoma-derived growth factor, related protein 3	BC015483	0.025961	2.28093
GFM2	G elongation factor, mitochondrial 2	BC015712	0.00250754	1.69872
SLC39A14	solute carrier family 39 (zinc transporter), member 14	BC015770	0.0416845	1.56362
HEBP1	heme binding protein 1	BC016277	0.00815474	1.31712
PLEKHC1	pleckstrin homology domain containing, family C (with FERM domain) member 1	BC017327	0.0138408	2.39635
CCDC82	coiled-coil domain containing 82	BC018663	0.0100235	1.35574
C14orf58	chromosome 14 open reading frame 58	BC019087	0.0409511	1.84334
RP11-308B5.5	similar to hypothetical protein MGC17347	BC019221	0.0174556	1.70226
TRAIP	TRAF interacting protein	BC019283	0.0321247	1.39128
APH1A	anterior pharynx defective 1 homolog A (C. elegans)	BC020590	0.00297205	1.41131
CFL2	cofilin 2 (muscle)	BC022364	0.00887444	1.45398
PCK1	phosphoenolpyruvate carboxykinase 1 (soluble)	BC023978	0.0374123	2.16847
ATP6V1D	ATPase, H+ transporting, lysosomal 34kDa, V1 subunit D	BC025373	0.02302	1.32502
NPLOC4	nuclear protein localization 4 homolog (S. cerevisiae)	BC025930	0.0146682	1.38363
MLXIP	MLX interacting protein	BC028309	0.0186099	1.32897
RFX2	regulatory factor X, 2 (influences HLA class II expression)	BC028579	0.0175789	2.30222
LANCL1	LanC lantibiotic synthetase component C-like 1 (bacterial)	BC028685	0.0228598	1.51455
RP11-308B5.5	similar to hypothetical protein MGC17347	BC032419	0.00933135	1.67391
TMEM57	transmembrane protein 57	BC032427	0.0202292	1.34293
EML1	echinoderm microtubule associated protein like 1	BC032541	0.0199822	1.97003
DLX2	distal-less homeobox 2	BC032558	0.021089	1.92491
GPNMB	glycoprotein (transmembrane) nmb	BC032783	0.0318605	1.38344
TTLL7	tubulin tyrosine ligase-like family, member 7	BC032829	0.0285898	1.52477
HIST1H3D	histone 1, H3d	BC033095	0.0235909	1.3736
DIP2A	DIP2 disco-interacting protein 2 homolog A (Drosophila)	BC033718	0.00742309	1.82013
CYP20A1	cytochrome P450, family 20, subfamily A, polypeptide 1	BC033752	0.0373968	1.40214
KIFC3	kinesin family member C3	BC034234	0.00339371	1.4382
RHOBTB2	Rho-related BTB domain containing 2	BC034917	0.0190286	1.38932
MNS1	meiosis-specific nuclear structural 1	BC034991	0.00819883	1.82219
UGT3A1	UDP glycosyltransferase 3 family, polypeptide A1	BC035012	0.0201418	1.38186
FLJ21945	hypothetical protein FLJ21945	BC035698	0.0366022	1.4476
DSCR1L2	Down syndrome critical region gene 1-like 2	BC035854	0.0234935	1.48028
ZDHHC13	zinc finger, DHHC-type containing 13	BC036020	0.0469187	1.35446
RP11-114G1.1	Sp3 transcription factor pseudogene	BC036697	0.0137985	1.49242
PARP1	poly (ADP-ribose) polymerase family, member 1	BC037545	0.0106078	1.33167
SEC24D	SEC24 related gene family, member D (S. cerevisiae)	BC037736	0.0486011	1.44035
MYADML	myeloid-associated differentiation marker-like	BC038980	0.00200574	1.51238
JAK2	Janus kinase 2 (a protein tyrosine kinase)	BC039695	0.0115942	1.55343
INTS6	integrator complex subunit 6	BC039829	0.0223949	1.31822
SLCO2A1	solute carrier organic anion transporter family, member 2A1	BC041140	0.0255353	1.92293
GCLM	glutamate-cysteine ligase, modifier subunit	BC041809	0.0321028	1.70694
TLE3	transducin-like enhancer of split 3 (E(sp1) homolog, Drosophila)	BC041831	0.0331662	1.42092
JAZF1	juxtaposed with another zinc finger gene 1	BC042441	0.012777	1.37288
SLC7A5	solute carrier family 7 (cationic amino acid transporter, y+ system), member 5	BC042600	0.0424228	1.43504
IQCE	IQ motif containing E	BC043150	0.00131711	1.39968
KIAA0391	KIAA0391	BC044580	0.0273814	1.36265
KIAA0265	KIAA0265 protein	BC044884	0.0183186	1.48971
LOC346653	hypothetical protein LOC346653	BC047310	0.0165055	1.49232
LOC133308	hypothetical protein BC009732	BC047447	0.016088	1.37323
TTLL7	tubulin tyrosine ligase-like family, member 7	BC048970	0.0131274	1.42186
ELL	elongation factor RNA polymerase II	BC049195	0.030459	1.32623
SMAD6	SMAD, mothers against DPP homolog 6 (Drosophila)	BC052569	0.0377116	1.64881
TIMP2	TIMP metallopeptidase inhibitor 2	BC052605	0.0282584	1.41036
E2F2	E2F transcription factor 2	BC053676	0.0321135	1.32975
RBBP5	retinoblastoma binding protein 5	BC053856	0.0101591	1.32829
LOC494141	similar to mitochondrial carrier triple repeat 1	BC056262	0.0219237	1.32037
RFWD3	ring finger and WD repeat domain 3	BC059371	0.0403859	1.31155
INPP5B	inositol polyphosphate-5-phosphatase, 75kDa	BC062317	0.0442025	1.30735
ABCA3	ATP-binding cassette, sub-family A (ABC1), member 3	BC062779	0.0097408	1.91857
CYP17A1	cytochrome P450, family 17, subfamily A, polypeptide 1	BC063388	0.024862	1.4043
AGPAT3	1-acylglycerol-3-phosphate O-acyltransferase 3	BC063552	0.0201808	1.4552
ANKRD44	ankyrin repeat domain 44	BC063622	0.00103203	1.60804
ASRGL1	asparaginase like 1	BC064963	0.029561	1.52402
PLB1	phospholipase B1	BC065041	0.0424421	1.44067
ZNF313	zinc finger protein 313	BC066919	0.0479265	1.51053
RGMB	RGM domain family, member B	BC067736	0.0483071	1.35015
SS18L1	synovial sarcoma translocation gene on chromosome 18-like 1	BC068993	0.000314196	1.6974
TRIM35	tripartite motif-containing 35	BC069226	0.018759	1.32452
HRG	histidine-rich glycoprotein	BC069574	0.0308237	1.39262
SLC10A1	solute carrier family 10 (sodium/bile acid cotransporter family), member 1	BC069799	0.0179674	1.60663
FLJ20152	hypothetical protein FLJ20152	BC073132	0.00911603	1.52903
C14orf111	chromosome 14 open reading frame 111	BC080600	0.0157137	1.37386
AKT1	v-akt murine thymoma viral oncogene homolog 1	BC084538	0.028603	1.3838
GNA12	guanine nucleotide binding protein (G protein) alpha 12	BC087537	0.014046	1.41543
DCTD	dCMP deaminase	BC088357	0.0130217	1.37171
C17orf44	chromosome 17 open reading frame 44	BC089396	0.0436229	1.3117
PINX1	PIN2-interacting protein 1	BC093762	0.0200575	1.34387
NEK9	NIMA (never in mitosis gene a)- related kinase 9	BC093881	0.0444882	1.41256
C6orf89	chromosome 6 open reading frame 89	BC095423	0.0229787	1.34128
KRT2A	keratin 2A (epidermal ichthyosis bullosa of Siemens)	BC096294	0.0495899	1.48107
UBAP1	ubiquitin associated protein 1	BC100668	0.0259667	1.32504
CRYGN	crystallin, gamma N	BC100879	0.0359653	1.31687
PPP4R1L	protein phosphatase 4, regulatory subunit 1-like	BC100979	0.0260929	1.42325
CATSPER3	cation channel, sperm associated 3	BC101692	0.0384219	1.33309
PKIG	protein kinase (cAMP-dependent, catalytic) inhibitor gamma	BC104256	0.0358021	1.47181
FLJ25476	FLJ25476 protein	BC104779	0.0195328	1.32301
TMEM20	transmembrane protein 20	BC104814	0.0460373	1.80321
GP6	glycoprotein VI (platelet)	BC104832	0.0181758	1.34852
BMF	Bcl2 modifying factor	BC104983	0.00558524	1.5066
WDR67	WD repeat domain 67	BC105800	0.00599779	1.35496
N/A	Homo sapiens cDNA clone MGC:102965 IMAGE:4746077, complete cds.	BC105995	0.0455795	1.33071
MAPRE1	microtubule-associated protein, RP/EB family, member 1	BC106068	0.0273932	1.30044
LOC401397	hypothetical LOC401397	BC107860	0.00174854	1.37458
HS6ST2	heparan sulfate 6-O-sulfotransferase 2	BC110620	0.0432973	1.60105
CREB3L2	cAMP responsive element binding protein 3-like 2	BC110813	0.00428098	1.45949
CDC7	CDC7 cell division cycle 7 (S. cerevisiae)	BC111044	0.0164802	1.36168
ZNF430	zinc finger protein 430	BC111776	0.0379961	1.32922
UBXD4	UBX domain containing 4	BC111997	0.00443473	1.57676
RNF130	ring finger protein 130	BC113864	0.00641649	1.61848
C14orf2	chromosome 14 open reading frame 2	BX161388	0.0164229	1.68355
FLJ11151	hypothetical protein FLJ11151	BX640805	0.0132442	1.49211
APOBEC3D	apolipoprotein B mRNA editing enzyme, catalytic polypeptide-like 3D (putative)	CR456396	0.0175767	1.76098
CHCHD3	coiled-coil-helix-coiled-coil-helix domain containing 3	CR592685	0.013131	1.35286
N/A	full-length cDNA clone CS0DD008YO17 of Neuroblastoma Cot 50-normalized of Homo sapiens (human).	CR602756	0.039483	1.32278
SAP130	Sin3A-associated protein, 130kDa	CR610925	0.0449239	1.47645
LRRFIP2	leucine rich repeat (in FLII) interacting protein 2	CR611838	0.0409737	1.49945
RSBN1	round spermatid basic protein 1	CR627402	0.00190035	1.32882
MPP2	membrane protein, palmitoylated 2 (MAGUK p55 subfamily member 2)	CR936598	0.0482327	2.51266
PREPL	prolyl endopeptidase-like	DQ023507	0.0202098	1.44921
CYP2F1	cytochrome P450, family 2, subfamily F, polypeptide 1	J02906	0.0101218	1.5189
CYP1B1	cytochrome P450, family 1, subfamily B, polypeptide 1	NM_000104	0.00477487	2.97007
HK1	hexokinase 1	NM_000188	0.0486876	1.42449
OAT	ornithine aminotransferase (gyrate atrophy)	NM_000274	0.00253076	1.42004
PEPD	peptidase D	NM_000285	0.0462191	1.32164
PMP22	peripheral myelin protein 22	NM_000304	0.0420415	1.51492
CHRNB1	cholinergic receptor, nicotinic, beta 1 (muscle)	NM_000747	0.0390256	1.47682
DRD5	dopamine receptor D5	NM_000798	0.000285471	1.41869
ITSN1	intersectin 1 (SH3 domain protein)	NM_001001132	0.0202931	1.51622
PDE9A	phosphodiesterase 9A	NM_001001576	0.000363783	1.51101
DDI1	DDI1, DNA-damage inducible 1, homolog 1 (S. cerevisiae)	NM_001001711	0.0371215	1.95073
2011-03-08	membrane-associated ring finger (C3HC4) 8	NM_001002265	0.00194974	1.61271
MAP1LC3C	microtubule-associated protein 1 light chain 3 gamma	NM_001004343	0.0330005	1.47021
OR10R2	olfactory receptor, family 10, subfamily R, member 2	NM_001004472	0.0327937	1.86303
DEPDC5	DEP domain containing 5	NM_001007188	0.0203996	1.52004
TCHHL1	trichohyalin-like 1	NM_001008536	0.00207557	2.5158
KIAA1754L	KIAA1754-like	NM_001008949	0.0133702	1.45769
ARMCX6	armadillo repeat containing, X-linked 6	NM_001009584	0.00603275	1.67403
LOC400968	hypothetical LOC400968	NM_001013678	0.0152653	1.51077
LOC402110	hypothetical LOC402110	NM_001013695	0.00113139	2.01329
MTCP1	mature T-cell proliferation 1	NM_001018025	0.00541937	1.88462
NRP1	neuropilin 1	NM_001024628	0.00427949	1.55724
LOC349196	hypothetical protein LOC349196	NM_001025473	0.00269002	2.4867
NDEL1	nudE nuclear distribution gene E homolog like 1 (A. nidulans)	NM_001025579	0.0167765	1.46141
KLHL7	kelch-like 7 (Drosophila)	NM_001031710	0.0211706	1.38248
RHOBTB1	Rho-related BTB domain containing 1	NM_001032380	0.0474213	1.75045
FLJ20152	hypothetical protein FLJ20152	NM_001034850	0.00118449	1.83008
FOXK1	forkhead box K1	NM_001037165	0.0264077	1.66203
C18orf24	chromosome 18 open reading frame 24	NM_001039535	0.0479053	1.64873
AMFR	autocrine motility factor receptor	NM_001144	0.00773748	1.52793
CBR3	carbonyl reductase 3	NM_001236	0.0424092	2.38401
AP3S1	adaptor-related protein complex 3, sigma 1 subunit	NM_001284	0.000613721	1.32687
ECE1	endothelin converting enzyme 1	NM_001397	0.0485493	1.41149
B4GALNT1	beta-1,4-N-acetyl-galactosaminyl transferase 1	NM_001478	0.032692	4.44664
GLE1L	GLE1 RNA export mediator-like (yeast)	NM_001499	0.00123953	1.34926
CYR61	cysteine-rich, angiogenic inducer, 61	NM_001554	0.0219918	1.35407
INPP4A	inositol polyphosphate-4-phosphatase, type I, 107kDa	NM_001566	0.0282643	1.58153
CDC25C	cell division cycle 25C	NM_001790	0.0172384	1.45611
CENPA	centromere protein A, 17kDa	NM_001809	0.0193219	1.37471
CLCN4	chloride channel 4	NM_001830	0.00558718	1.45639
MSN	moesin	NM_002444	0.0482713	1.3628
NRAS	neuroblastoma RAS viral (v-ras) oncogene homolog	NM_002524	0.018615	1.42052
PFN2	profilin 2	NM_002628	0.0212623	1.4254
PPP1R10	protein phosphatase 1, regulatory subunit 10	NM_002714	0.0414379	1.4377
SKI	v-ski sarcoma viral oncogene homolog (avian)	NM_003036	0.00544051	1.61819
SLC22A5	solute carrier family 22 (organic cation transporter), member 5	NM_003060	0.0489023	1.35159
SUPV3L1	suppressor of var1, 3-like 1 (S. cerevisiae)	NM_003171	0.0332942	1.35802
TXNRD1	thioredoxin reductase 1	NM_003330	0.00501974	1.48323
UPP1	uridine phosphorylase 1	NM_003364	0.00407861	1.76159
WEE1	WEE1 homolog (S. pombe)	NM_003390	0.0498841	1.38177
WNT9A	wingless-type MMTV integration site family, member 9A	NM_003395	0.0483753	1.64075
ZNF189	zinc finger protein 189	NM_003452	0.0400375	1.30978
CXorf12	chromosome X open reading frame 12	NM_003492	0.0128592	2.07142
CNTNAP1	contactin associated protein 1	NM_003632	0.0465933	1.78857
PIR	pirin (iron-binding nuclear protein)	NM_003662	0.0170725	1.50967
DEGS1	degenerative spermatocyte homolog 1, lipid desaturase (Drosophila)	NM_003676	0.0378926	1.40679
HAP1	huntingtin-associated protein 1 (neuroan 1)	NM_003949	0.0155447	1.84034
BNIP3	BCL2/adenovirus E1B 19kDa interacting protein 3	NM_004052	0.0453146	2.0996
PRKAR2A	protein kinase, cAMP-dependent, regulatory, type II, alpha	NM_004157	0.0347023	1.62642
KLF4	Kruppel-like factor 4 (gut)	NM_004235	0.039348	1.34492
H6PD	hexose-6-phosphate dehydrogenase (glucose 1-dehydrogenase)	NM_004285	0.0479415	1.54698
CCNG2	cyclin G2	NM_004354	0.00321695	1.54209
COX15	COX15 homolog, cytochrome c oxidase assembly protein (yeast)	NM_004376	0.00760947	1.6575
FUT8	fucosyltransferase 8 (alpha (1,6) fucosyltransferase)	NM_004480	0.0495476	1.69866
WRB	tryptophan rich basic protein	NM_004627	0.0227935	1.35473
CRLF1	cytokine receptor-like factor 1	NM_004750	0.0275839	2.59505
CDYL	chromodomain protein, Y-like	NM_004824	0.00110314	1.42286
CHST10	carbohydrate sulfotransferase 10	NM_004854	0.0105787	2.26359
MINPP1	multiple inositol polyphosphate histidine phosphatase, 1	NM_004897	0.017764	1.49164
CDKN2B	cyclin-dependent kinase inhibitor 2B (p15, inhibits CDK4)	NM_004936	0.0473026	1.51498
FRAP1	FK506 binding protein 12-rapamycin associated protein 1	NM_004958	0.0245442	1.36456
NR5A1	nuclear receptor subfamily 5, group A, member 1	NM_004959	0.0297137	1.86152
TLE3	transducin-like enhancer of split 3 (E(sp1) homolog, Drosophila)	NM_005078	0.0265045	1.3593
GRK5	G protein-coupled receptor kinase 5	NM_005308	0.0217125	1.9975
STAT2	signal transducer and activator of transcription 2, 113kDa	NM_005419	0.0187882	1.42071
GTF2E1	general transcription factor IIE, polypeptide 1, alpha 56kDa	NM_005513	0.02923	1.54291
UST	uronyl-2-sulfotransferase	NM_005715	0.0486851	2.33073
LHFP	lipoma HMGIC fusion partner	NM_005780	0.0464591	2.55785
TRAIP	TRAF interacting protein	NM_005879	0.0121316	1.53055
MAPT	microtubule-associated protein tau	NM_005910	0.047933	1.84986
MFAP3	microfibrillar-associated protein 3	NM_005927	0.0441504	1.43248
MT1H	metallothionein 1H	NM_005951	0.0193872	1.56291
MYH10	myosin, heavy polypeptide 10, non-muscle	NM_005964	0.043931	1.69553
PNMA1	paraneoplastic antigen MA1	NM_006029	0.00120688	1.37691
HS3ST3A1	heparan sulfate (glucosamine) 3-O-sulfotransferase 3A1	NM_006042	0.00611249	1.76261
CBARA1	calcium binding atopy-related autoantigen 1	NM_006077	0.0144794	1.31512
PRB2	proline-rich protein BstNI subfamily 2	NM_006248	0.0435472	1.30705
PRPH	peripherin	NM_006262	0.0171516	1.61219
ZNF192	zinc finger protein 192	NM_006298	0.010478	1.50872
TIMM23	translocase of inner mitochondrial membrane 23 homolog (yeast)	NM_006327	0.0276005	1.35634
TRIM3	tripartite motif-containing 3	NM_006458	0.0487239	1.60855
C18orf43	chromosome 18 open reading frame 43	NM_006553	0.0387394	1.62578
GNB5	guanine nucleotide binding protein (G protein), beta 5	NM_006578	0.00999004	1.39603
PHGDH	phosphoglycerate dehydrogenase	NM_006623	0.0318226	1.38819
FCMD	Fukuyama type congenital muscular dystrophy (fukutin)	NM_006731	0.0496129	1.33843
PLEKHC1	pleckstrin homology domain containing, family C (with FERM domain) member 1	NM_006832	0.0191468	1.63089
TESK2	testis-specific kinase 2	NM_007170	0.0297477	1.30678
DUSP10	dual specificity phosphatase 10	NM_007207	5.98654e-05	1.35828
GALNT6	UDP-N-acetyl-alpha-D-galactosamine:polypeptide N-acetylgalactosaminyltransferase 6 (GalNAc-T6)	NM_007210	0.0484345	1.8041
OIP5	Opa interacting protein 5	NM_007280	0.0437136	1.50551
FRAT2	frequently rearranged in advanced T-cell lymphomas 2	NM_012083	0.0123873	1.32987
CHORDC1	cysteine and histidine-rich domain (CHORD)-containing 1	NM_012124	0.0333185	1.33069
RRAS2	related RAS viral (r-ras) oncogene homolog 2	NM_012250	0.00747691	1.80546
FLRT1	fibronectin leucine rich transmembrane protein 1	NM_013280	0.0106354	1.33002
EEF2K	eukaryotic elongation factor-2 kinase	NM_013302	0.0292387	1.30679
OKL38	pregnancy-induced growth inhibitor	NM_013370	0.0364431	1.35097
C18orf55	chromosome 18 open reading frame 55	NM_014177	0.00945691	1.42547
VAMP1	vesicle-associated membrane protein 1 (synaptobrevin 1)	NM_014231	0.0416173	1.49524
ORC6L	origin recognition complex, subunit 6 homolog-like (yeast)	NM_014321	0.0406593	1.33894
SND1	staphylococcal nuclease domain containing 1	NM_014390	0.0341168	1.38967
DKKL1	dickkopf-like 1 (soggy)	NM_014419	0.00477666	1.48661
UBP1	upstream binding protein 1 (LBP-1a)	NM_014517	0.00882563	1.37747
LATS2	LATS, large tumor suppressor, homolog 2 (Drosophila)	NM_014572	0.00783028	1.38236
KIAA0562	KIAA0562	NM_014704	0.0308965	1.82321
KIAA0513	KIAA0513	NM_014732	0.00906715	1.4036
RB1CC1	RB1-inducible coiled-coil 1	NM_014781	0.0367688	1.34507
KIAA0649	KIAA0649	NM_014811	0.00120047	1.30422
AAK1	AP2 associated kinase 1	NM_014911	0.039693	1.37543
TRAK2	trafficking protein, kinesin binding 2	NM_015049	0.0474501	1.30722
KIAA0241	KIAA0241	NM_015060	0.00627195	1.36675
ARL6IP	ADP-ribosylation factor-like 6 interacting protein	NM_015161	0.0277684	1.43915
POT1	POT1 protection of telomeres 1 homolog (S. pombe)	NM_015450	0.0357122	2.05521
COQ2	coenzyme Q2 homolog, prenyltransferase (yeast)	NM_015697	0.029618	1.36948
COPS4	COP9 constitutive photomorphogenic homolog subunit 4 (Arabidopsis)	NM_016129	0.0021433	1.44391
COMMD10	COMM domain containing 10	NM_016144	0.0243556	1.38518
RAB8B	RAB8B, member RAS oncogene family	NM_016530	0.0218754	1.36235
LRRC49	leucine rich repeat containing 49	NM_017691	0.0415506	1.57397
LRRC40	leucine rich repeat containing 40	NM_017768	0.0273922	1.42359
NPLOC4	nuclear protein localization 4 homolog (S. cerevisiae)	NM_017921	0.0477667	1.37687
C14orf118	chromosome 14 open reading frame 118	NM_017926	0.00125891	1.6781
RIC8B	resistance to inhibitors of cholinesterase 8 homolog B (C. elegans)	NM_018157	0.0449072	1.64872
C12orf11	chromosome 12 open reading frame 11	NM_018164	0.00891192	1.34835
NEIL3	nei endonuclease VIII-like 3 (E. coli)	NM_018248	0.00128978	1.75266
TCP11L1	t-complex 11 (mouse) like 1	NM_018393	0.0147477	1.80856
FOXJ2	forkhead box J2	NM_018416	0.0373607	1.45715
PBK	PDZ binding kinase	NM_018492	0.0325321	1.33188
LRRC59	leucine rich repeat containing 59	NM_018509	0.026253	1.35331
NXT2	nuclear transport factor 2-like export factor 2	NM_018698	0.0404071	1.59642
CDCA7L	cell division cycle associated 7-like	NM_018719	0.00698948	1.33418
TAP2	transporter 2, ATP-binding cassette, sub-family B (MDR/TAP)	NM_018833	0.0248132	1.33873
RP5-1104E15.5	hypothetical protein FLJ20232	NM_019008	0.0483673	1.44884
KRT20	keratin 20	NM_019010	0.0183852	1.40306
EPB41L4B	erythrocyte membrane protein band 4.1 like 4B	NM_019114	0.0278256	1.40849
GPR162	G protein-coupled receptor 162	NM_019858	0.0477475	2.05551
ACVR1B	activin A receptor, type IB	NM_020328	0.00965163	1.55318
MAN1C1	mannosidase, alpha, class 1C, member 1	NM_020379	0.0231554	1.34601
INTS12	integrator complex subunit 12	NM_020395	0.0313303	1.32061
CAMK1D	calcium/calmodulin-dependent protein kinase ID	NM_020397	0.0417385	1.49289
TMEM63C	transmembrane protein 63C	NM_020431	0.0428842	1.63043
CYP20A1	cytochrome P450, family 20, subfamily A, polypeptide 1	NM_020674	0.0302008	1.36067
USP31	ubiquitin specific peptidase 31	NM_020718	0.0212091	1.58639
NLGN2	neuroligin 2	NM_020795	0.0396527	1.55127
KIAA1443	KIAA1443	NM_020834	0.0422994	1.84862
PITPNM2	phosphatidylinositol transfer protein, membrane-associated 2	NM_020845	0.0172715	1.31004
ZBTB26	zinc finger and BTB domain containing 26	NM_020924	0.00350761	1.42311
RP4-691N24.2	DNA replication complex GINS protein PSF1	NM_021067	0.0413718	1.83831
GRHL3	grainyhead-like 3 (Drosophila)	NM_021180	0.0359007	1.42667
IGSF4B	immunoglobulin superfamily, member 4B	NM_021189	0.0371902	1.56551
PRM3	protamine 3	NM_021247	0.00180931	1.6462
SCPEP1	serine carboxypeptidase 1	NM_021626	0.018214	1.44875
HAPLN2	hyaluronan and proteoglycan link protein 2	NM_021817	0.0311849	1.4611
PEO1	progressive external ophthalmoplegia 1	NM_021830	0.0194051	1.43758
BCORL1	BCL6 co-repressor-like 1	NM_021946	0.00133859	1.5052
ABHD4	abhydrolase domain containing 4	NM_022060	0.0449995	1.63482
ELMO2	engulfment and cell motility 2	NM_022086	0.0138279	1.4016
TSPYL2	TSPY-like 2	NM_022117	0.000144081	1.32076
GOLPH3	golgi phosphoprotein 3 (coat-protein)	NM_022130	0.000134282	1.33936
DMRTA1	DMRT-like family A1	NM_022160	0.0277696	1.70276
NOC3L	nucleolar complex associated 3 homolog (S. cerevisiae)	NM_022451	0.035284	1.68212
NDRG3	NDRG family member 3	NM_022477	0.00550491	1.59236
C3orf29	chromosome 3 open reading frame 29	NM_022485	0.0116662	1.42633
CCDC21	coiled-coil domain containing 21	NM_022778	0.0231308	1.45865
NMNAT1	nicotinamide nucleotide adenylyltransferase 1	NM_022787	0.0310554	1.44476
CENPH	centromere protein H	NM_022909	0.0293843	1.41344
HOXB9	homeobox B9	NM_024017	0.0172337	1.61475
SPATA5L1	spermatogenesis associated 5-like 1	NM_024063	0.0450255	1.37297
GCC1	GRIP and coiled-coil domain containing 1	NM_024523	0.029143	1.61536
SAP130	Sin3A-associated protein, 130kDa	NM_024545	0.0130081	1.80935
SNIP1	Smad nuclear interacting protein 1	NM_024700	0.011071	1.42331
JMJD5	jumonji domain containing 5	NM_024773	0.0497606	1.43643
ABHD9	abhydrolase domain containing 9	NM_024794	0.0284325	1.3586
C9orf82	chromosome 9 open reading frame 82	NM_024828	0.00475055	1.64522
SCD5	stearoyl-CoA desaturase 5	NM_024906	0.0213815	1.30173
ASRGL1	asparaginase like 1	NM_025080	0.0345347	1.48626
TMEM22	transmembrane protein 22	NM_025246	0.0235778	1.88696
GABARAPL1	GABA(A) receptor-associated protein like 1	NM_031412	0.0237804	1.5579
MARVELD1	MARVEL domain containing 1	NM_031484	0.0428037	1.32613
GSG2	germ cell associated 2 (haspin)	NM_031965	0.0354614	1.61757
MGC11102	hypothetical protein MGC11102	NM_032325	0.0328365	1.38608
CCDC77	coiled-coil domain containing 77	NM_032358	0.0155782	1.7471
DNAJC14	DnaJ (Hsp40) homolog, subfamily C, member 14	NM_032364	0.0326484	1.35696
C13orf8	chromosome 13 open reading frame 8	NM_032436	0.0242896	1.39304
SPIRE2	spire homolog 2 (Drosophila)	NM_032451	0.00717787	1.38261
ARPM1	actin related protein M1	NM_032487	0.0377406	1.48225
PARD6G	par-6 partitioning defective 6 homolog gamma (C. elegans)	NM_032510	0.0143533	1.68508
RNASE7	ribonuclease, RNase A family, 7	NM_032572	0.0444457	1.3081
USP30	ubiquitin specific peptidase 30	NM_032663	0.0429372	1.37995
FUT10	fucosyltransferase 10 (alpha (1,3) fucosyltransferase)	NM_032664	0.0153398	1.3069
C6orf105	chromosome 6 open reading frame 105	NM_032744	0.0146163	1.8254
ATAD1	ATPase family, AAA domain containing 1	NM_032810	0.00683438	1.36001
C15orf23	chromosome 15 open reading frame 23	NM_033286	0.0148609	1.53257
LHX4	LIM homeobox 4	NM_033343	0.00638421	1.38511
UBQLN1	ubiquilin 1	NM_053067	0.0418362	1.33516
BANP	BTG3 associated nuclear protein	NM_079837	0.0213055	1.30849
MGC13017	similar to RIKEN cDNA A430101B06 gene	NM_080656	0.0335797	1.52438
MGC15407	similar to RIKEN cDNA 4931428D14 gene	NM_080667	0.00213514	1.32563
SLC26A10	solute carrier family 26, member 10	NM_133489	0.0453744	4.40832
GNPDA2	glucosamine-6-phosphate deaminase 2	NM_138335	0.0275042	2.37452
FAM54A	family with sequence similarity 54, member A	NM_138419	0.0416438	1.49822
IQCD	IQ motif containing D	NM_138451	0.0330944	1.30471
MAPK8	mitogen-activated protein kinase 8	NM_139047	0.0179457	1.74048
ALKBH3	alkB, alkylation repair homolog 3 (E. coli)	NM_139178	0.00657348	1.72087
EHD4	EH-domain containing 4	NM_139265	0.0371031	1.37054
C11orf45	chromosome 11 open reading frame 45	NM_145013	0.0167681	1.60393
MGC16385	hypothetical protein MGC16385	NM_145039	0.046563	1.46237
MGC29898	hypothetical protein MGC29898	NM_145048	0.0190695	1.65875
PELI3	pellino homolog 3 (Drosophila)	NM_145065	0.0478063	1.43737
MAX	MYC associated factor X	NM_145114	0.0308472	1.30618
MAX	MYC associated factor X	NM_145116	0.0379859	1.35064
TCEB3C	transcription elongation factor B polypeptide 3C (elongin A3)	NM_145653	0.00680459	2.01662
CDCA4	cell division cycle associated 4	NM_145701	0.0438366	1.37448
C9orf24	chromosome 9 open reading frame 24	NM_147168	0.0251603	1.80249
CCL28	chemokine (C-C motif) ligand 28	NM_148672	0.0321385	1.35857
TPM3	tropomyosin 3	NM_152263	0.027653	1.31599
LONRF1	LON peptidase N-terminal domain and ring finger 1	NM_152271	0.0141432	1.4413
ELOVL3	elongation of very long chain fatty acids (FEN1/Elo2, SUR4/Elo3, yeast)-like 3	NM_152310	0.0174315	2.3428
ANKRD41	ankyrin repeat domain 41	NM_152363	0.00306095	3.06814
FLJ31438	hypothetical protein FLJ31438	NM_152385	0.00858509	1.34107
SAMD11	sterile alpha motif domain containing 11	NM_152486	0.0313285	1.46324
FLJ35630	hypothetical protein FLJ35630	NM_152618	0.0295647	1.89215
RWDD4A	RWD domain containing 4A	NM_152682	0.011333	1.81381
FLJ33167	hypothetical protein FLJ33167	NM_152683	0.0343064	1.45025
C6orf89	chromosome 6 open reading frame 89	NM_152734	0.00764707	1.37118
FYN	FYN oncogene related to SRC, FGR, YES	NM_153047	0.0438974	1.69403
TMEM20	transmembrane protein 20	NM_153226	0.0179979	1.43352
PIGF	phosphatidylinositol glycan, class F	NM_173074	0.0255709	1.5713
SNF1LK	SNF1-like kinase	NM_173354	0.0382086	1.47892
KLF17	Kruppel-like factor 17	NM_173484	0.0433189	1.39373
HIST4H4	histone 4, H4	NM_175054	0.0380673	1.40859
ZAR1	zygote arrest 1	NM_175619	0.0064991	1.50537
FAM83C	family with sequence similarity 83, member C	NM_178468	0.0437699	1.4076
TMEM16D	transmembrane protein 16D	NM_178826	0.0323595	1.67701
C10orf83	chromosome 10 open reading frame 83	NM_178832	0.0201278	1.38884
PKIG	protein kinase (cAMP-dependent, catalytic) inhibitor gamma	NM_181804	0.0235533	1.42197
FAM79A	family with sequence similarity 79, member A	NM_182752	0.0480202	1.36519
SLC35E2	solute carrier family 35, member E2	NM_182838	0.0274767	1.32833
GALIG	galectin-3 internal gene	NM_194327	0.0225911	1.31929
ASB7	ankyrin repeat and SOCS box-containing 7	NM_198243	0.015497	1.76695
BCAN	brevican	NM_198427	0.0112883	1.3684
C20orf117	chromosome 20 open reading frame 117	NM_199181	0.0236296	1.33439
C9orf50	chromosome 9 open reading frame 50	NM_199350	0.0313492	1.61434
LOC284861	hypothetical gene supported by BC039313	NM_201565	0.0039197	1.47254
UIP1	26S proteasome-associated UCH interacting protein 1	NM_207106	0.0403042	1.3675
BLOC1S3	biogenesis of lysosome-related organelles complex-1, subunit 3	NM_212550	0.0472869	1.40139
JAK3	Janus kinase 3 (a protein tyrosine kinase, leukocyte)	U31601	0.0490492	1.62093
PIP5K1A	phosphatidylinositol-4-phosphate 5-kinase, type I, alpha	U78576	0.0311571	1.38944
SMPD1	sphingomyelin phosphodiesterase 1, acid lysosomal (acid sphingomyelinase)	X59960	0.0487424	1.95652
HRB	HIV-1 Rev binding protein	X89478	0.0479816	1.37544
C14orf73	chromosome 14 open reading frame 73	XM_040910	0.0424513	1.46462
KIAA0841	KIAA0841	XM_049237	0.00809564	1.70806
LOC402617	hypothetical LOC402617	XM_117451	0.0347775	1.43452
SPRED3	sprouty-related, EVH1 domain containing 3	XM_371165	0.00488015	1.32708
PEAR1	platelet endothelial aggregation receptor 1	XM_371320	0.0109338	1.59433
LOC389293	similar to HESB like domain containing 2	XM_371741	0.00938829	1.32296
FAM90A3	family with sequence similarity 90, member A3	XM_372013	0.0114836	2.02334
LOC391353	hypothetical LOC391353	XM_372917	0.0310705	1.79036
LOC391742	similar to Transcription initiation factor TFIID subunit 11 (Transcription initiation factor TFIID 28 kDa subunit) (TAF(II)28) (TAFII-28) (TAFII28) (TFIID subunit p30-beta)	XM_373056	0.0269695	1.94376
LOC391745	similar to Transcription initiation factor TFIID subunit 11 (Transcription initiation factor TFIID 28 kDa subunit) (TAF(II)28) (TAFII-28) (TAFII28) (TFIID subunit p30-beta)	XM_373057	0.0308591	2.37619
LOC391749	similar to Transcription initiation factor TFIID subunit 11 (Transcription initiation factor TFIID 28 kDa subunit) (TAF(II)28) (TAFII-28) (TAFII28) (TFIID subunit p30-beta)	XM_373061	0.00473579	2.50847
LOC391766	similar to Transcription initiation factor TFIID subunit 11 (Transcription initiation factor TFIID 28 kDa subunit) (TAF(II)28) (TAFII-28) (TAFII28) (TFIID subunit p30-beta)	XM_373077	0.010838	2.16647
LOC392188	similar to deubiquitinating enzyme 3	XM_373238	0.0117539	1.67307
DUB3	deubiquitinating enzyme 3	XM_376305	0.0136149	2.27125
MGC39372	hypothetical protein MGC39372	XM_376463	0.0457297	1.4671
LOC653442	similar to deubiquitinating enzyme 3	XM_377830	0.00165104	1.89157
LOC440015	similar to double homeobox, 4	XM_495856	0.0338938	1.41042
LOC441347	similar to family with sequence similarity 9, member C	XM_496974	0.00425717	1.67402
LOC643062	similar to N-acetylated-alpha-linked acidic dipeptidase II (NAALADase II)	XM_926433	0.00373341	1.86451
LOC643570	hypothetical protein LOC643570	XM_926871	0.0288286	2.07455
LOC644102	hypothetical protein LOC644102	XM_927329	0.0489895	1.33724
LOC441440	hypothetical LOC441440	XM_927434	0.0489761	1.42645
LOC644319	hypothetical protein LOC644319	XM_927487	0.0362833	1.43931
LOC644491	similar to NMDA receptor regulated 2 isoform a	XM_927618	0.0272951	1.37205
ATP9A	ATPase, Class II, type 9A	XM_927759	0.0172022	1.32373
LOC653513	similar to phosphodiesterase 4D interacting protein isoform 2	XM_927826	0.0386647	1.39444
LOC441548	similar to BTB (POZ) domain containing 7	XM_927923	0.0346875	1.4
LOC653541	similar to double homeobox 4c	XM_927996	0.0331409	1.75649
LOC653607	similar to related RAS viral (r-ras) oncogene homolog 2 (predicted)	XM_928379	0.0154677	1.78416
LOC645349	hypothetical protein LOC645349	XM_928390	0.0490592	1.36788
LOC645471	similar to Periphilin 1 (Gastric cancer antigen Ga50)	XM_928497	0.043184	1.41858
PJCG6	similar to olfactory receptor 873	XM_928658	0.0496481	1.88149
LOC645673	hypothetical protein LOC645673	XM_928684	0.0152429	3.56202
LOC442266	similar to 65 kDa Yes-associated protein (YAP65)	XM_928816	0.00182538	1.74945
LOC653392	similar to huntingtin interacting protein 1	XM_929544	0.0167562	1.75405
LOC653768	similar to Group X secretory phospholipase A2 precursor (Phosphatidylcholine 2-acylhydrolase GX) (GX sPLA2) (sPLA2-X)	XM_929573	0.0263361	1.79531
LOC646762	hypothetical protein LOC646762	XM_929714	0.0236138	1.35347
LOC646780	similar to Phosphorylase b kinase alpha regulatory chain, skeletal muscle isoform (Phosphorylase kinase alpha M subunit)	XM_929730	0.0330384	1.42634
LOC646814	similar to WW domain binding protein 11	XM_929769	0.0481943	1.35331
LOC646982	hypothetical protein LOC646982	XM_929953	0.00249411	1.37212
FLJ43663	hypothetical protein FLJ43663	XM_930545	0.00331933	1.49983
LOC653820	similar to family with sequence similarity 72, member A	XM_930579	0.0260835	1.35967
FAM92A1	family with sequence similarity 92, member A1	XM_931185	0.041927	1.58564
LOC653135	similar to Nucleosome binding protein 1 (Nucleosome binding protein 45) (NBP-45) (GARP45 protein)	XM_931355	0.0292227	1.53389
LOC653107	annexin A8-like	XM_931388	0.00134402	1.38618
ANXA8L1	annexin A8-like 1	XM_931825	0.0312379	1.31829
MGC17403	hypothetical protein MGC17403	XM_933483	0.0102007	1.30002
LOC644417	hypothetical protein LOC644416	XM_933539	0.00396178	1.39286
C3orf46	chromosome 3 open reading frame 46	XM_933917	0.0108672	1.87224
LOC647089	hypothetical protein LOC647089	XM_934342	0.043841	1.45394
LOC392843	similar to IQ motif containing with AAA domain	XM_935037	0.0490687	1.43753
LOC653650	similar to 3-phosphoinositide dependent protein kinase 1 (hPDK1)	XM_935350	0.0288248	1.47875
FLJ43663	hypothetical protein FLJ43663	XM_935364	0.0375601	1.39015
PIK3C2B	phosphoinositide-3-kinase, class 2, beta polypeptide	Y13892	0.0311797	1.69973
