# Supplementary material for: 125I seed irradiation induces up-regulation of the genes associated with apoptosis and cell cycle arrest and inhibits growth of gastric cancer xenografts
Source: J Exp Clin Cancer Res. 2012 Jul 24;31(1):61. doi: 10.1186/1756-9966-31-61 (PMC3508845; doi:10.1186/1756-9966-31-61)
Supplement: Additional file 3 — Biological processes overrepresented among the irradiation induced or repressed genes. “Selection Counts” stands for the Count of the 125I-irradiation induced genes’ entities directly associated with the listed GO category; “Count” stands for the count of the chosen background population genes’ entities associated with the listed GO category. [file 1756-9966-31-61-S3.xls]

## Sheet: Sheet1
GO.ID	Term	Selection count	Count	P value	GENES
GO: 000815	Biological process	340	14318
GO:0007049	cell cycle	38	1006	0.00301491	CCNG2//HUS1//CDKN2B//CDC25C//LATS2//CDC7//ACVR1B//JMJD5//C18ORF24//CENPA//MYH10//E2F2//OIP5//MAPRE1//KIAA0841//UIP1//C12ORF11//PBK//WEE1//NEK9//PINX1//MNS1//SNF1LK//PHGDH//RFWD3//DUB3//WNT9A//AKT1//SMAD6//TSPYL2//TRIM35//MPP2//ALS2CR19//BANP//DBF4B//GSG2//PARD6G//RB1CC1
GO:0051301	cell division	16	358	0.0117747	MYH10//OIP5//ALS2CR19//C18ORF24//MAPRE1//KIAA0841//LATS2//UIP1//C12ORF11//CENPH//WEE1//CDC7//PARD6G//CCNG2//NEK9//CDC25C
GO:0012502	induction of programmed cell death	14	335	0.0294915	P2RX7//BCL2L11//TRAIP//TRIM35//NRP1//BNIP3//AMID//ACVR1B//APH1A//MAPK8//ITSN1//TNFRSF10B//JAK2//MTCP1
GO:0001558	regulation of cell growth	10	218	0.0356231	AKT1//HRG//OKL38//NDRG3//TSPYL2//ACVR1B//MAPT//NRP1//MPP2//CYR61
