# Supplementary material for: 125I seed irradiation induces up-regulation of the genes associated with apoptosis and cell cycle arrest and inhibits growth of gastric cancer xenografts
Source: J Exp Clin Cancer Res. 2012 Jul 24;31(1):61. doi: 10.1186/1756-9966-31-61 (PMC3508845; doi:10.1186/1756-9966-31-61)
Supplement: Additional file 4 — The most enrichment pathways among genes related to cell cycle, apoptosis, cell division and growth by KEGG. [file 1756-9966-31-61-S4.xls]

## Sheet: pathway-63 cell cycle and apopt
Category	Term	P Value	Genes
KEGG_PATHWAY	hsa05200:Pathways in cancer	0.00123007	AKT1, E2F2, MAX, ACVR1B, CDKN2B, MAPK8, WNT9A
KEGG_PATHWAY	hsa04110:Cell cycle	0.00124237	CDC7, E2F2, CDKN2B, CDC25C, WEE1
KEGG_PATHWAY	hsa05212:Pancreatic cancer	0.00261059	AKT1, E2F2, ACVR1B, MAPK8
KEGG_PATHWAY	hsa05222:Small cell lung cancer	0.00404712	AKT1, E2F2, MAX, CDKN2B
KEGG_PATHWAY	hsa04010:MAPK signaling pathway	0.0184882	AKT1, MAX, ACVR1B, MAPT, MAPK8
KEGG_PATHWAY	hsa04920:Adipocytokine signaling pathway	0.0278923	AKT1, MAPK8, JAK2
KEGG_PATHWAY	hsa05220:Chronic myeloid leukemia	0.0343586	AKT1, E2F2, ACVR1B
KEGG_PATHWAY	hsa05210:Colorectal cancer	0.0422645	AKT1, ACVR1B, MAPK8
KEGG_PATHWAY	hsa04914:Progesterone-mediated oocyte maturation	0.0441073	AKT1, MAPK8, CDC25C
KEGG_PATHWAY	hsa04350:TGF-beta signaling pathway	0.0450399	ACVR1B, CDKN2B, SMAD6
KEGG_PATHWAY	hsa04530:Tight junction	0.096195	AKT1, PARD6G, MYH10
