# Supplementary material for: 125I seed irradiation induces up-regulation of the genes associated with apoptosis and cell cycle arrest and inhibits growth of gastric cancer xenografts
Source: J Exp Clin Cancer Res. 2012 Jul 24;31(1):61. doi: 10.1186/1756-9966-31-61 (PMC3508845; doi:10.1186/1756-9966-31-61)
Supplement: Additional file 5 — The genes with promoter hypermethylation in the non-irradiated tumors. [file 1756-9966-31-61-S5.xls]

## Sheet: Sheet1
#Column "Accession" Ref_seq accession number of the transcript.
#Column "GeneName" The gene which the peak overlaps its promoter region.
#Column "mRNADescription" The corresponding description provided by NCBI's databases.
#Column "Chromosome" It tells which chromosome the gene lies in.
#Column "PeakToTSS" The distance from the centre of the peak to the TSS. (“-” means the peak centre locate in upstream of the TSS)
#Column "PeakLength" The length of the peak.
#Column "PeakScore" The average -log10 (P-value) from probes within the peak. The scores reflect the probability of positive enrichment. (Cut off=2).
#Column "PeakMvalue" The median log2-ratio from probes within the peak. The scores reflect the methylation degree.
#Column "Strand" Strand of the transcript.
Accession	GeneName	mRNADescription	Chromosome	PeakToTSS	PeakLength	PeakScore	PeakMValue	Strand
NM_152486	SAMD11		chr1	-721	242	2.15	0.0509666	+
NM_015658	NOC2L	Histone modification by histone acetyltransferases (HAT) and histone deacetylases (HDAC) can control major aspects of transcriptional regulation. NOC2L represents a novel HDAC-independent inhibitor of histone acetyltransferase (INHAT) (Hublitz et al., 2005 [PubMed 16322561]).[supplied by OMIM].	chr1	-166	639	2.93	0.969073	-
NM_001142467	HES4		chr1	830	1267	2.65	0.26263	-
NM_017891	C1orf159		chr1	-581	254	2.43	0.736279	-
NM_080605	B3GALT6		chr1	607	1544	4.01	1.08464	+
NM_016176	SDF4		chr1	-788	1544	4.01	1.08464	-
NM_001014980	FAM132A		chr1	-83	649	2.75	0.762354	-
NM_153339	PUSL1		chr1	-409	735	2.47	0.608546	+
NM_030649	ACAP3		chr1	-314	735	2.47	0.608546	-
NM_004421	DVL1	DVL1, the human homolog of the Drosophila dishevelled gene (dsh) encodes a cytoplasmic phosphoprotein that regulates cell proliferation, acting as a transducer molecule for developmental processes, including segmentation and neuroblast specification. DVL1 is a candidate gene for neuroblastomatous transformation. The Schwartz-Jampel syndrome and Charcot-Marie-Tooth disease type 2A have been mapped…	chr1	319	437	3	0.438663	-
NM_017971	MRPL20	Mammalian mitochondrial ribosomal proteins are encoded by nuclear genes and help in protein synthesis within the mitochondrion. Mitochondrial ribosomes (mitoribosomes) consist of a small 28S subunit and a large 39S subunit. They have an estimated 75% protein to rRNA composition compared to prokaryotic ribosomes, where this ratio is reversed. Another difference between mammalian mitoribosomes and …	chr1	103	569	2.71	0.395823	-
NM_022834	VWA1	VWA1 belongs to the von Willebrand factor (VWF; MIM 193400) A (VA) domain superfamily of extracellular matrix proteins and appears to play a role in cartilage structure and function (Fitzgerald et al., 2002 [PubMed 12062410]).[supplied by OMIM].	chr1	243	469	2.65	0.343498	+
NM_014188	SSU72		chr1	436	654	3.85	1.04692	-
NM_080875	MIB2		chr1	76	149	2.29	0.920557	+
NR_002946	MMP23A	This locus represents the partially duplicated copy of the MMP23B gene, and therefore considered a pseudogene. This pseudogene is part of a duplicated region of chromosome 1p36.3. It belongs to the more centromeric copy of the duplicated region. [provided by RefSeq].	chr1	48	529	3.49	0.517552	+
NM_182838	SLC35E2		chr1	259	529	2.24	0.581046	-
NM_023018	NADK	NADK catalyzes the transfer of a phosphate group from ATP to NAD to generate NADP, which in its reduced form acts as an electron donor for biosynthetic reactions (Lerner et al., 2001 [PubMed 11594753]).[supplied by OMIM].	chr1	335	354	2.83	0.75073	-
NM_002744	PRKCZ	Protein kinase C (PKC) zeta is a member of the PKC family of serine/threonine kinases which are involved in a variety of cellular processes such as proliferation, differentiation and secretion. Unlike the classical PKC isoenzymes which are calcium-dependent, PKC zeta exhibits a kinase activity which is independent of calcium and diacylglycerol but not of phosphatidylserine. Furthermore, it is ins…	chr1	-266	660	2.29	0.571365	+
NM_001033581	PRKCZ	Protein kinase C (PKC) zeta is a member of the PKC family of serine/threonine kinases which are involved in a variety of cellular processes such as proliferation, differentiation and secretion. Unlike the classical PKC isoenzymes which are calcium-dependent, PKC zeta exhibits a kinase activity which is independent of calcium and diacylglycerol but not of phosphatidylserine. Furthermore, it is ins…	chr1	297	744	2.21	0.340986	+
NM_003036	SKI	This gene encodes the nuclear protooncogene protein homolog of avian sarcoma viral (v-ski) oncogene. It functions as a repressor of TGF-beta signaling, and may play a role in neural tube development and muscle differentiation. [provided by RefSeq]. Sequence Note: This RefSeq record was created from transcript and genomic sequence data to make the sequence consistent with the reference genome asse…	chr1	-679	1457	2.77	0.530021	+
NR_024371	FLJ42875		chr1	-13	744	3.41	0.59063	-
NM_018836	AJAP1		chr1	-70	459	3.23	0.390129	+
NM_012405	ICMT	This gene encodes the third of three enzymes that posttranslationally modify isoprenylated C-terminal cysteine residues in certain proteins and target those proteins to the cell membrane. This enzyme localizes to the endoplasmic reticulum. Alternative splicing may result in other transcript variants, but the biological validity of those transcripts has not been determined. [provided by RefSeq]. P…	chr1	-71	1128	3.11	0.804462	-
NM_153812	PHF13		chr1	224	354	2.32	0.605513	+
NM_018948	ERRFI1	ERRFI1 is a cytoplasmic protein whose expression is upregulated with cell growth (Wick et al., 1995 [PubMed 7641805]). It shares significant homology with the protein product of rat gene-33, which is induced during cell stress and mediates cell signaling (Makkinje et al., 2000 [PubMed 10749885]; Fiorentino et al., 2000 [PubMed 11003669]).[supplied by OMIM]. Publication Note: This RefSeq record in…	chr1	-343	559	2.79	0.501023	-
NM_001428	ENO1	This gene encodes one of three enolase isoenzymes found in mammals; it encodes alpha-enolase, a homodimeric soluble enzyme, and also encodes a shorter monomeric structural lens protein, tau-crystallin. The two proteins are made from the same message. The full length protein, the isoenzyme, is found in the cytoplasm. The shorter protein is produced from an alternative translation start, is localiz…	chr1	-657	249	2.52	0.747412	-
NM_001130924	TMEM201		chr1	179	245	2.34	0.316991	+
NM_015074	KIF1B	This gene encodes a motor protein that transports mitochondria and synaptic vesicle precursors. Mutations in this gene cause Charcot-Marie-Tooth disease, type 2A1. [provided by RefSeq].	chr1	239	364	2.33	0.483758	+
NM_020780	PTCHD2		chr1	110	244	2.56	0.871216	+
NM_001135610	PRDM2	This tumor suppressor gene is a member of a nuclear histone/protein methyltransferase superfamily. It encodes a zinc finger protein that can bind to retinoblastoma protein, estrogen receptor, and the TPA-responsive element (MTE) of the heme-oxygenase-1 gene. Although the functions of this protein have not been fully characterized, it may (1) play a role in transcriptional regulation during neuron…	chr1	-15	430	2.52	0.858888	+
NM_201628	KIAA1026		chr1	435	671	2.83	0.798185	+
NM_001018000	KIAA1026		chr1	348	446	2.96	1.15898	+
NM_001136265	IFFO2		chr1	249	644	3.39	0.849056	-
NM_201252	AKR7L	This gene is one of three aldo-keto reductase genes that are present in a cluster on the p arm of chromosome 1. The encoded proteins are involved in the reduction of the dialdehyde protein-binding form of aflatoxin B1 (AFB1) to the non-binding AFB1 dialcohol. This family member encodes a selenoprotein, which contains a selenocysteine (Sec) residue. The selenocysteine is encoded by a UGA codon tha…	chr1	195	229	2.45	0.556952	-
NM_015207	OTUD3		chr1	-25	149	2.31	0.602859	+
NM_001103161	SH2D5		chr1	140	564	2.64	0.532186	-
NM_016287	HP1BP3		chr1	193	541	3.03	1.01009	-
NM_001791	CDC42	The protein encoded by this gene is a small GTPase of the Rho-subfamily, which regulates signaling pathways that control diverse cellular functions including cell morphology, migration, endocytosis and cell cycle progression. This protein is highly similar to Saccharomyces cerevisiae Cdc 42, and is able to complement the yeast cdc42-1 mutant. The product of oncogene Dbl was reported to specifical…	chr1	81	159	2.25	0.67742	+
NM_004350	RUNX3	This gene encodes a member of the runt domain-containing family of transcription factors. A heterodimer of this protein and a beta subunit forms a complex that binds to the core DNA sequence 5'-PYGPYGGT-3' found in a number of enhancers and promoters, and can either activate or suppress transcription. It also interacts with other transcription factors. It functions as a tumor suppressor, and the …	chr1	-1494	1469	3.66	0.529748	-
NM_152835	PDIK1L		chr1	-571	149	2.17	0.0439382	+
NR_026685	PDIK1L		chr1	40	149	2.17	0.0439382	+
NM_006559	KHDRBS1		chr1	235	229	2.49	0.495829	+
NM_153341	RNF19B	IBRDC3 is a cytolysis-associated transmembrane protein expressed in natural killer (NK) cells and T lymphocytes following cytokine stimulation (Kozlowski et al., 1999 [PubMed 10438909]).[supplied by OMIM].	chr1	231	839	3.14	0.769287	-
NM_024852	EIF2C3	This gene encodes a member of the Argonaute family of proteins which play a role in RNA interference. The encoded protein is highly basic, contains a PAZ domain and a PIWI domain, and may play a role in short-interfering-RNA-mediated gene silencing. This gene is located on chromosome 1 in a tandem cluster of closely related family members including argonaute 4 and eukaryotic translation initiatio…	chr1	-454	444	2.52	0.493443	+
NM_001162530	C1orf113		chr1	169	639	3.18	0.718186	+
NM_024676	C1orf113		chr1	-544	639	3.18	0.718186	+
NM_002699	POU3F1		chr1	151	1544	3.17	0.691222	-
NM_181809	BMP8A		chr1	286	1144	3.62	0.683812	+
NM_014571	HEYL	This gene encodes a member of the hairy and enhancer of split-related (HESR) family of basic helix-loop-helix (bHLH)-type transcription factors. The sequence of the encoded protein contains a conserved bHLH and orange domain, but its YRPW motif has diverged from other HESR family members. It is thought to be an effector of Notch signaling and a regulator of cell fate decisions. Alternatively spli…	chr1	-186	646	2.12	0.473854	-
NM_001852	COL9A2	This gene encodes one of the three alpha chains of type IX collagen, the major collagen component of hyaline cartilage. Type IX collagen, a heterotrimeric molecule, is usually found in tissues containing type II collagen, a fibrillar collagen. This chain is unusual in that, unlike the other two type IX alpha chains, it contains a covalently attached glycosaminoglycan side chain. Mutations in this…	chr1	130	169	2.3	0.369006	-
NM_173642	RIMKLA		chr1	-90	149	2.51	0.578539	+
NM_024066	ERI3		chr1	207	144	2.35	0.743023	-
NM_001136140	CMPK1	Uridine monophosphate (UMP)/cytidine monophosphate (CMP) kinase (EC 2.7.4.4) catalyzes the phosphoryl transfer from ATP to UMP, CMP, and deoxy-CMP (dCMP), resulting in the formation of ADP and the corresponding nucleoside diphosphate. These nucleoside diphosphates are required for cellular nucleic acid synthesis (Liou et al., 2002 [PubMed 11912132]).[supplied by OMIM]. Publication Note: This RefS…	chr1	259	244	2.76	1.05332	+
NM_032785	AGBL4		chr1	248	154	2.41	0.416952	-
NM_032110	DMRTA2		chr1	189	249	2.22	0.798128	-
NM_001042693	FAM159A		chr1	-163	651	2.37	0.52467	+
NM_001004339	ZYG11A		chr1	197	149	2.58	1.18492	+
NM_018070	SSBP3		chr1	394	659	3	0.458189	-
NM_001009955	SSBP3		chr1	507	659	3	0.458189	-
NM_001114108	TTC22		chr1	429	469	3.02	0.398888	-
NM_014762	DHCR24	This gene encodes a flavin adenine dinucleotide (FAD)-dependent oxidoreductase which catalyzes the reduction of the delta-24 double bond of sterol intermediates during cholesterol biosynthesis. The protein contains a leader sequence that directs it to the endoplasmic reticulum membrane. Missense mutations in this gene have been associated with desmosterolosis. Also, reduced expression of the gene…	chr1	122	659	3.68	0.725888	-
NM_021080	DAB1	The laminar organization of multiple neuronal types in the cerebral cortex is required for normal cognitive function. In mice, the disabled-1 gene plays a central role in brain development, directing the migration of cortical neurons past previously formed neurons to reach their proper layer. This gene is similar to disabled-1, and the protein encoded by this gene is thought to be a signal transd…	chr1	509	839	3.35	0.473649	-
NM_002353	TACSTD2	This intronless gene encodes a carcinoma-associated antigen defined by the monoclonal antibody GA733. This antigen is a member of a family including at least two type I membrane proteins. It transduces an intracellular calcium signal and acts as a cell surface receptor. Mutations of this gene result in gelatinous drop-like corneal dystrophy, an autosomal recessive disorder characterized by severe…	chr1	454	549	3.58	1.2395	-
NM_012183	FOXD3	This gene belongs to the forkhead family of transcription factors which is characterized by a distinct forkhead domain. Mutations in this gene cause autoimmune susceptibility 1. [provided by RefSeq].	chr1	942	1551	4.91	0.79372	+
NM_001559	IL12RB2	The protein encoded by this gene is a type I transmembrane protein identified as a subunit of the interleukin 12 receptor complex. The coexpression of this and IL12RB1 proteins was shown to lead to the formation of high-affinity IL12 binding sites and reconstitution of IL12 dependent signaling. The expression of this gene is up-regulated by interferon gamma in Th1 cells, and plays a role in Th1 c…	chr1	135	470	2.37	0.734132	+
NM_001001933	LHX8	Members of the LIM homeobox gene family, such as LHX8, encode transcription regulators that share common structural features. They all contain 2 tandemly repeated cysteine-rich double-zinc finger motifs, called LIM domains, in addition to a homeodomain. The homeodomain is a DNA-binding domain, and the LIM domains are essential for regulating the activity of these molecules by interacting with oth…	chr1	-13	165	2.21	0.710656	+
NM_000959	PTGFR	The protein encoded by this gene is member of the G-protein coupled receptor family. This protein is a receptor for prostaglandin F2-alpha (PGF2-alpha), which is known to be a potent luteolytic agent, and may also be involved in modulating intraocular pressure and smooth muscle contraction in uterus. Knockout studies in mice suggest that the interaction of PGF2-alpha with this receptor may initia…	chr1	31	459	3.25	0.561561	+
NM_012152	LPAR3	This gene encodes a member of the G protein-coupled receptor family, as well as the EDG family of proteins. This protein functions as a cellular receptor for lysophosphatidic acid and mediates lysophosphatidic acid-evoked calcium mobilization. This receptor couples predominantly to G(q/11) alpha proteins. [provided by RefSeq]. Publication Note: This RefSeq record includes a subset of the publicat…	chr1	357	354	2.46	0.398028	-
NM_153259	MCOLN2	Mucolipins constitute a family of cation channel proteins with homology to the transient receptor potential superfamily. In mammals, the mucolipin family includes 3 members, MCOLN1 (MIM 605248), MCOLN2, and MCOLN3 (MIM 607400), that exhibit a common 6-membrane-spanning topology. Homologs of mammalian mucolipins exist in Drosophila and C. elegans. Mutations in the human MCOLN1 gene cause mucolipod…	chr1	-1063	932	2.86	1.02759	-
NM_032184	SYDE2		chr1	-121	244	2.41	0.391839	-
NM_006769	LMO4	This gene encodes a cysteine-rich protein that contains two LIM domains but lacks a DNA-binding homeodomain. The encoded protein may play a role as a transcriptional regulator or as an oncogene. [provided by RefSeq]. Sequence Note: The RefSeq transcript and protein were derived from transcript and genomic sequence to make the sequence consistent with the reference genome assembly. The genomic coo…	chr1	179	159	2.32	0.668737	+
NM_001134479	LRRC8D		chr1	147	239	2.2	0.766955	+
NM_018103	LRRC8D		chr1	-759	239	2.2	0.766955	+
NM_020063	BARHL2		chr1	-478	534	3.49	0.87402	-
NM_003243	TGFBR3	Transforming growth factor (TGF)-beta is a multifunctional cytokine that modulates several tissue development and repair processes, including cell differentiation, cell cycle progression, cellular migration, adhesion, and extracellular matrix production. Three TGF-beta forms are encoded by separate genes: TGFB1 (MIM 190180), TGFB2 (MIM 190220), and TGFB3 (MIM 190230). The diverse effects of TGF-b…	chr1	338	459	2.26	1.17189	-
NM_001006605	FAM69A	This gene may encode a transmembrane protein. Transcript variants of this gene may exist, but their full-length natures have not been determined. [provided by RefSeq]. Sequence Note: This RefSeq record was created from transcript and genomic sequence data because no single transcript was available for the full length of the gene. The extent of this transcript is supported by transcript alignments.	chr1	-410	154	2.17	0.60656	-
NM_018137	PRMT6	Protein arginine N-methyltransferases, such as PRMT6, catalyze the sequential transfer of a methyl group from S-adenosyl-L-methionine to the side chain nitrogens of arginine residues within proteins to form methylated arginine derivatives and S-adenosyl-L-homocysteine.[supplied by OMIM]. CCDS Note: The coding region has been updated to extend the N-terminus to one that is more supported by the av…	chr1	377	1264	3.33	0.474181	+
NM_013386	SLC25A24		chr1	238	229	2.49	0.933886	-
NM_001102592	C1orf59		chr1	67	159	2.29	0.547031	-
NM_015127	CLCC1		chr1	252	429	2.43	0.841304	-
NM_000851	GSTM5	Cytosolic and membrane-bound forms of glutathione S-transferase are encoded by two distinct supergene families. At present, eight distinct classes of the soluble cytoplasmic mammalian glutathione S-transferases have been identified: alpha, kappa, mu, omega, pi, sigma, theta and zeta. This gene encodes a glutathione S-transferase that belongs to the mu class. The mu class of enzymes functions in t…	chr1	-11	154	2.41	0.560446	+
NM_001166496	SLC16A1	The protein encoded by this gene is a proton-linked monocarboxylate transporter that catalyzes the movement of many monocarboxylates, such as lactate and pyruvate, across the plasma membrane. Mutations in this gene are associated with erythrocyte lactate transporter defect. Alternatively spliced transcript variants have been found for this gene.	chr1	-42	339	3.22	0.562613	-
NM_003051	SLC16A1	The protein encoded by this gene is a proton-linked monocarboxylate transporter that catalyzes the movement of many monocarboxylates, such as lactate and pyruvate, across the plasma membrane. Mutations in this gene are associated with erythrocyte lactate transporter defect. Alternatively spliced transcript variants have been found for this gene.	chr1	247	339	3.22	0.562613	-
NM_003176	SYCP1		chr1	-163	269	2.55	0.47003	+
NM_006699	MAN1A2	Alpha-mannosidases function at different stages of N-glycan maturation in mammalian cells. See MAN2A1 (MIM 154582) for general information.[supplied by OMIM].	chr1	-366	254	2.24	0.183004	+
NM_020770	CGN		chr1	1	144	2.33	0.417058	+
NM_002966	S100A10	The protein encoded by this gene is a member of the S100 family of proteins containing 2 EF-hand calcium-binding motifs. S100 proteins are localized in the cytoplasm and/or nucleus of a wide range of cells, and involved in the regulation of a number of cellular processes such as cell cycle progression and differentiation. S100 genes include at least 13 members which are located as a cluster on ch…	chr1	63	260	2.5	0.348807	-
NM_001010846	SHE		chr1	-87	534	3.29	0.47945	-
NM_182499	TDRD10		chr1	-18	534	3.29	0.47945	+
NM_138300	PYGO2		chr1	40	129	2.19	1.8903	-
NM_003815	ADAM15	The protein encoded by this gene is a member of the ADAM (a disintegrin and metalloproteinase) protein family. ADAM family members are type I transmembrane glycoproteins known to be involved in cell adhesion and proteolytic ectodomain processing of cytokines and adhesion molecules. This protein contains multiple functional domains including a zinc-binding metalloprotease domain, a disintegrin-lik…	chr1	-513	524	2.45	0.694883	+
NM_003993	CLK2	This gene encodes a member of the CLK family of dual specificity protein kinases. CLK family members have been shown to interact with, and phosphorylate, serine- and arginine-rich (SR) proteins of the spliceosomal complex, which is a part of the regulatory mechanism that enables the SR proteins to control RNA splicing. Note that this gene is distinct from TELO2 gene (GeneID:9894), which shares CL…	chr1	-145	254	2.42	0.237491	-
NM_018489	ASH1L	This gene encodes a member of the trithorax group of transcriptional activators. The protein contains four AT hooks, a SET domain, a PHD-finger motif, and a bromodomain. It is localized to many small speckles in the nucleus, and also to cell-cell tight junctions. [provided by RefSeq].	chr1	-179	533	2.55	0.308757	-
NR_024151	HSPA7		chr1	467	744	3.03	0.75679	+
NM_153832	GPR161	Upon ligand binding, G protein-coupled receptors, such as GPR161, activate cytoplasmic G proteins (see GNAS, MIM 139320), allowing the receptors to transduce extracellular signals across the plasma membrane into the cell. Phosphorylation of the receptor attenuates signaling (Matteson et al., 2008 [PubMed 18250320]).[supplied by OMIM].	chr1	-84	159	2.42	0.347531	-
NM_001136127	DNM3	Members of the dynamin family, such as DNM3, possess mechanochemical properties involved in actin-membrane processes, predominantly in membrane budding (Orth and McNiven, 2003 [PubMed 12517701]).[supplied by OMIM]. Publication Note: This RefSeq record includes a subset of the publications that are available for this gene. Please see the Entrez Gene record to access additional publications.	chr1	-48	234	2.39	0.249151	+
NM_198493	ANKRD45		chr1	270	244	2.92	0.818234	-
NM_000721	CACNA1E	This gene encodes an alpha-1 subunit of a voltage-dependent calcium channel. Calcium channels mediate the influx of calcium ions into the cell upon membrane polarization. The alpha-1 subunit consists of 24 transmembrane segments and forms the pore through which ions pass into the cell. The calcium channel consists of a complex of alpha-1, alpha-2/delta, beta, and gamma subunits in a 1:1:1:1 ratio…	chr1	-911	559	2.56	0.481423	+
NM_004078	CSRP1	This gene encodes a member of the cysteine-rich protein (CSRP) family. This gene family includes a group of LIM domain proteins, which may be involved in regulatory processes important for development and cellular differentiation. The LIM/double zinc-finger motif found in this gene product occurs in proteins with critical functions in gene regulation, cell growth, and somatic differentiation. [pr…	chr1	248	529	3.83	1.12544	-
NM_006338	LRRN2	The protein encoded by this gene belongs to the leucine-rich repeat superfamily. This gene was found to be amplified and overexpressed in malignant gliomas. The encoded protein has homology with other proteins that function as cell-adhesion molecules or as signal transduction receptors and is a candidate for the target gene in the 1q32.1 amplicon in malignant gliomas. Two alternatively spliced tr…	chr1	166	164	2.35	0.896177	-
NM_199462	DSTYK	This gene encodes a dual serine/threonine and tyrosine protein kinase which is expressed in multiple tissues. It is thought to function as a regulator of cell death. Multiple transcript variants encoding different isoforms have been found for this gene. [provided by RefSeq].	chr1	89	149	2.68	0.528266	-
NM_001025109	CD34	CD34 is a monomeric cell surface antigen with a molecular mass of approximately 110 kD that is selectively expressed on human hematopoietic progenitor cells.[supplied by OMIM]. Publication Note: This RefSeq record includes a subset of the publications that are available for this gene. Please see the Entrez Gene record to access additional publications.	chr1	394	640	2.49	0.604755	-
NM_015714	G0S2		chr1	-64	261	2.05	0.539993	+
NM_021194	SLC30A1		chr1	-49	644	3.48	1.05344	-
NM_001674	ATF3	Activating transcription factor 3 is a member of the mammalian activation transcription factor/cAMP responsive element-binding (CREB) protein family of transcription factors. Multiple transcript variants encoding two different isoforms have been found for this gene. The longer isoform represses rather than activates transcription from promoters with ATF binding elements. The shorter isoform (delt…	chr1	451	544	2.54	0.650138	+
NM_001134285	ESRRG		chr1	100	739	3.69	0.799443	-
NM_018650	MARK1		chr1	379	745	3.31	0.614552	+
NM_021958	HLX		chr1	199	159	2.25	0.302193	+
NM_152495	CNIH3		chr1	-73	246	2.17	0.542238	+
NM_013328	PYCR2		chr1	43	554	2.57	0.388281	-
NM_001003665	C1orf95		chr1	75	751	2.18	0.307461	+
NM_020247	CABC1	This gene encodes a mitochondrial protein similar to yeast ABC1, which functions in an electron-transferring membrane protein complex in the respiratory chain. It is not related to the family of ABC transporter proteins. Expression of this gene is induced by the tumor suppressor p53 and in response to DNA damage, and inhibiting its expression partially suppresses p53-induced apoptosis. Alternativ…	chr1	173	644	2.64	0.58831	+
NM_003395	WNT9A	The WNT gene family consists of structurally related genes that encode secreted signaling proteins. These proteins have been implicated in oncogenesis and in several developmental processes, including regulation of cell fate and patterning during embryogenesis. This gene is a member of the WNT gene family. It is expressed in gastric cancer cell lines. The protein encoded by this gene shows 75% am…	chr1	170	568	3.42	0.977225	-
NM_033131	WNT3A	The WNT gene family consists of structurally related genes which encode secreted signaling proteins. These proteins have been implicated in oncogenesis and in several developmental processes, including regulation of cell fate and patterning during embryogenesis. This gene is a member of the WNT gene family. It encodes a protein which shows 96% amino acid identity to mouse Wnt3A protein, and 84% t…	chr1	-167	855	2.5	0.35785	+
NM_001010867	C1orf69		chr1	317	454	2.54	0.762752	+
NM_003493	HIST3H3	Histones are basic nuclear proteins that are responsible for the nucleosome structure of the chromosomal fiber in eukaryotes. Nucleosomes consist of approximately 146 bp of DNA wrapped around a histone octamer composed of pairs of each of the four core histones (H2A, H2B, H3, and H4). The chromatin fiber is further compacted through the interaction of a linker histone, H1, with the DNA between th…	chr1	153	734	2.6	0.516833	-
NM_001010858	RNF187		chr1	225	449	2.79	0.666833	+
NM_012089	ABCB10	The membrane-associated protein encoded by this gene is a member of the superfamily of ATP-binding cassette (ABC) transporters. ABC proteins transport various molecules across extra- and intra-cellular membranes. ABC genes are divided into seven distinct subfamilies (ABC1, MDR/TAP, MRP, ALD, OABP, GCN20, White). This protein is a member of the MDR/TAP subfamily. Members of the MDR/TAP subfamily a…	chr1	132	464	2.28	1.52052	-
NM_022786	ARV1		chr1	-566	141	2.15	0.392355	+
NM_002245	KCNK1	This gene encodes one of the members of the superfamily of potassium channel proteins containing two pore-forming P domains. The product of this gene has not been shown to be a functional channel, however, it may require other non-pore-forming proteins for activity. [provided by RefSeq]. Publication Note: This RefSeq record includes a subset of the publications that are available for this gene. P…	chr1	91	364	2.17	0.840904	+
NM_173508	SLC35F3		chr1	234	629	2.53	0.54705	+
NM_005646	TARBP1	HIV-1, the causative agent of acquired immunodeficiency syndrome (AIDS), contains an RNA genome that produces a chromosomally integrated DNA during the replicative cycle. Activation of HIV-1 gene expression by the transactivator Tat is dependent on an RNA regulatory element (TAR) located downstream of the transcription initiation site. This element forms a stable stem-loop structure and can be bo…	chr1	277	229	2.52	1.39743	-
NM_182972	IRF2BP2	This gene encodes an interferon regulatory factor-2 (IRF2) binding protein that interacts with the C-terminal transcriptional repression domain of IRF2. Alternative splicing results in multiple transcript variants encoding distinct isoforms.	chr1	203	1547	3.52	0.790545	-
NM_001098722	GNG4		chr1	-835	165	2.68	0.842201	-
NM_004485	GNG4		chr1	-74	165	2.68	0.842201	-
NM_002508	NID1	This gene encodes a member of the nidogen family of basement membrane glycoproteins. The protein interacts with several other components of basement membranes, and may play a role in cell interactions with the extracellular matrix. Publication Note: This RefSeq record includes a subset of the publications that are available for this gene. Please see the Entrez Gene record to access additional pub…	chr1	300	949	4.34	0.942517	-
NM_080738	EDARADD	This gene was identified by its association with ectodermal dysplasia, a genetic disorder characterized by defective development of hair, teeth, and eccrine sweat glands. The protein encoded by this gene is a death domain-containing protein, and is found to interact with EDAR, a death domain receptor known to be required for the development of hair, teeth and other ectodermal derivatives. This pr…	chr1	131	254	2.24	1.18352	+
NM_002924	RGS7		chr1	-9	164	2.31	0.209553	-
NM_152609	CNST		chr1	-539	144	2.47	0.486054	+
NM_015446	AHCTF1		chr1	-51	545	3.2	0.605362	-
NM_032752	ZNF496		chr1	-628	249	2.65	0.510409	-
NM_015431	TRIM58		chr1	-112	154	2.17	0.421492	+
NM_175911	OR2L13	Olfactory receptors interact with odorant molecules in the nose, to initiate a neuronal response that triggers the perception of a smell. The olfactory receptor proteins are members of a large family of G-protein-coupled receptors (GPCR) arising from single coding-exon genes. Olfactory receptors share a 7-transmembrane domain structure with many neurotransmitter and hormone receptors and are resp…	chr1	-409	339	2.45	0.870369	+
NM_177987	TUBB8		chr10	264	527	2.2	0.564495	-
NM_004508	IDI1	IDI1 encodes a peroxisomally-localized enzyme that catalyzes the interconversion of isopentenyl diphosphate (IPP) to its highly electrophilic isomer, dimethylallyl diphosphate (DMAPP), which are the substrates for the successive reaction that results in the synthesis of farnesyl diphosphate and, ultimately, cholesterol. It has been shown in peroxisomal deficiency diseases such as Zellweger syndro…	chr10	238	129	2.14	0.622025	-
NR_015376	NCRNA00200		chr10	240	174	2.85	0.754657	+
NM_001040177	AKR1E2		chr10	128	649	2.85	1.10876	+
NM_024701	ASB13	The protein encoded by this gene is a member of the ankyrin repeat and SOCS box-containing (ASB) family of proteins. They contain ankyrin repeat sequence and a SOCS box domain. The SOCS box serves to couple suppressor of cytokine signalling (SOCS) proteins and their binding partners with the elongin B and C complex, possibly targeting them for degradation. Multiple alternatively spliced transcrip…	chr10	290	359	2.47	0.485557	-
NM_001115156	GDI2	GDP dissociation inhibitors are proteins that regulate the GDP-GTP exchange reaction of members of the rab family, small GTP-binding proteins of the ras superfamily, that are involved in vesicular trafficking of molecules between cellular organelles. GDIs slow the rate of dissociation of GDP from rab proteins and release GDP from membrane-bound rabs. GDI2 is ubiquitously expressed. The GDI2 gene …	chr10	329	745	2.39	0.220601	-
NM_002189	IL15RA	The protein encoded by this gene is a cytokine receptor that specifically binds IL15 with high affinity. The receptors of IL15 and IL2 share two subunits, the IL2R beta and IL2R gamma chains. This forms the basis of many overlapping biological activities of IL15 and IL2. The IL2 receptor requires an additional IL2-specific alpha subunit for high affinity IL2 binding. This protein is structurally …	chr10	-46	465	2.64	0.594611	-
NM_004566	PFKFB3		chr10	269	439	2.65	0.640069	+
NM_006257	PRKCQ	Protein kinase C (PKC) is a family of serine- and threonine-specific protein kinases that can be activated by calcium and the second messenger diacylglycerol. PKC family members phosphorylate a wide variety of protein targets and are known to be involved in diverse cellular signaling pathways. PKC family members also serve as major receptors for phorbol esters, a class of tumor promoters. Each me…	chr10	94	424	2.76	0.664375	-
NM_001029880	SFMBT2		chr10	195	149	2.07	0.194849	-
NM_024693	ECHDC3		chr10	11	765	2.03	0.804447	+
NM_153256	C10orf47		chr10	183	365	2.2	0.646168	+
NM_001037537	PHYH	This gene is a member of the PhyH family and encodes a peroxisomal protein that is involved in the alpha-oxidation of 3-methyl branched fatty acids. Specifically, this protein converts phytanoyl-CoA to 2-hydroxyphytanoyl-CoA. Mutations in this gene have been associated with Refsum disease (RD) and deficient protein activity has been associated with Zellweger syndrome and rhizomelic chondrodysplas…	chr10	182	359	2.76	0.469852	-
NM_016299	HSPA14		chr10	40	239	2.42	0.411328	+
NM_001029954	CDNF		chr10	-317	239	2.42	0.411328	-
NM_001004470	ST8SIA6	Sialic acid is a key determinate of oligosaccharide structures involved in cell-cell communication, cell-substrate interaction, adhesion, and protein targeting. ST8SIA6 belongs to a family of sialyltransferases (EC 2.4.99.8) that synthesize sialylglycoconjugates (Takashima et al., 2002 [PubMed 11980897]).[supplied by OMIM].	chr10	308	1029	4.05	0.598616	-
NM_014241	PTPLA	The protein encoded by this gene contains a characteristic catalytic motif of the protein tyrosine phosphatases (PTPs) family. The PTP motif of this protein has the highly conserved arginine residue replaced by a proline residue; thus it may represent a distinct class of PTPs. Members of the PTP family are known to be signaling molecules that regulate a variety of cellular processes. This gene wa…	chr10	-33	461	2.46	1.13138	-
NR_031736	MIR1915	microRNAs (miRNAs) are short (20-24 nt) non-coding RNAs that are involved in post-transcriptional regulation of gene expression in multicellular organisms by affecting both the stability and translation of mRNAs. miRNAs are transcribed by RNA polymerase II as part of capped and polyadenylated primary transcripts (pri-miRNAs) that can be either protein-coding or non-coding. The primary transcript …	chr10	-367	234	2.65	0.466338	-
NM_001010911	C10orf114		chr10	276	234	2.65	0.466338	-
NM_012443	SPAG6	The correlation of anti-sperm antibodies with cases of unexplained infertility implicates a role for these antibodies in blocking fertilization. Improved diagnosis and treatment of immunologic infertility, as well as identification of proteins for targeted contraception, are dependent on the identification and characterization of relevant sperm antigens. The protein expressed by this gene is reco…	chr10	85	554	2.93	0.397606	+
NM_178161	PTF1A	This gene encodes a protein that is a component of the pancreas transcription factor 1 complex (PTF1) and is known to have a role in mammalian pancreatic development. The protein plays a role in determining whether cells allocated to the pancreatic buds continue towards pancreatic organogenesis or revert back to duodenal fates. The protein is thought to be involved in the maintenance of exocrine …	chr10	29	855	2.77	0.532859	+
NM_001145373	OTUD1	Deubiquitinating enzymes (DUBs; see MIM 603478) are proteases that specifically cleave ubiquitin (MIM 191339) linkages, negating the action of ubiquitin ligases. DUBA7 belongs to a DUB subfamily characterized by an ovarian tumor (OTU) domain.[supplied by OMIM].	chr10	321	537	2.18	0.252558	+
NM_001098500	KIAA1217		chr10	179	124	2.02	0.031226	+
NM_020752	GPR158		chr10	-608	159	2.38	0.895577	+
NR_027333	LOC100128811		chr10	119	751	2.84	0.62937	-
NM_014317	PDSS1	The protein encoded by this gene is an enzyme that elongates the prenyl side-chain of coenzyme Q, or ubiquinone, one of the key elements in the respiratory chain. The gene product catalyzes the formation of all trans-polyprenyl pyrophosphates from isopentyl diphosphate in the assembly of polyisoprenoid side chains, the first step in coenzyme Q biosynthesis. The protein may be peripherally associa…	chr10	249	249	2.36	0.49501	+
NM_145012	CCNY	Cyclins, such as CCNY, control cell division cycles and regulate cyclin-dependent kinases (e.g., CDC2; MIM 116940) (Li et al., 2009 [PubMed 18060517]).[supplied by OMIM].	chr10	335	559	2.99	0.658957	+
NM_031866	FZD8	This intronless gene is a member of the frizzled gene family. Members of this family encode seven-transmembrane domain proteins that are receptors for the Wingless type MMTV integration site family of signaling proteins. Most frizzled receptors are coupled to the beta-catenin canonical signaling pathway. This gene is highly expressed in two human cancer cell lines, indicating that it may play a r…	chr10	615	2454	3.99	0.832837	-
NM_052997	ANKRD30A		chr10	-523	154	2.49	0.325963	+
NM_020975	RET	This gene, a member of the cadherin superfamily, encodes one of the receptor tyrosine kinases, which are cell-surface molecules that transduce signals for cell growth and differentiation. This gene plays a crucial role in neural crest development, and it can undergo oncogenic activation in vivo and in vitro by cytogenetic rearrangement. Mutations in this gene are associated with the disorders mul…	chr10	198	334	2.19	0.687223	+
NM_018590	CSGALNACT2		chr10	-774	159	2.21	0.440294	+
NM_145313	RASGEF1A		chr10	-90	534	2.86	0.555143	-
NM_006973	ZNF32		chr10	194	349	2.5	0.608224	-
NM_001005368	ZNF32		chr10	20	349	2.5	0.608224	-
NM_000609	CXCL12	For background information on chemokines, see CXCL1 (MIM 155730). Stromal cell-derived factors 1-alpha and 1-beta are small cytokines that belong to the intercrine family, members of which activate leukocytes and are often induced by proinflammatory stimuli such as lipopolysaccharide, TNF (see MIM 191160), or IL1 (see MIM 147760). The intercrines are characterized by the presence of 4 conserved c…	chr10	199	844	2.28	0.471618	-
NM_181519	SYT15	This gene encodes a member of the Synaptotagmin (Syt) family of membrane trafficking proteins. Members of this family contain a transmembrane region and a C-terminal-type tandem C2 domain. Unlike related family members, the encoded protein may be involved in membrane trafficking in non-neuronal tissues. Two trancript variants encoding distinct isoforms have been identified for this gene. [provide…	chr10	-680	364	2.3	0.465204	-
NM_004962	GDF10	The protein encoded by this gene is a member of the bone morphogenetic protein (BMP) family and the TGF-beta superfamily. This group of proteins is characterized by a polybasic proteolytic processing site which is cleaved to produce a mature protein containing seven conserved cysteine residues. The members of this family are regulators of cell growth and differentiation in both embryonic and adul…	chr10	172	339	2.28	0.370807	-
NM_020986	CHAT	This gene encodes an enzyme which catalyzes the biosynthesis of the neurotransmitter acetylcholine. This gene product is a characteristic feature of cholinergic neurons, and changes in these neurons may explain some of the symptoms of Alzheimer disease. Mutations in this gene are associated with congenital myasthenic syndrome associated with episodic apnea. Multiple transcript variants encoding d…	chr10	-988	449	2.64	0.556481	+
NM_032439	PHYHIPL		chr10	-113	559	2.89	1.00336	+
NM_001143774	PHYHIPL		chr10	-992	559	2.89	1.00336	+
NM_001001330	REEP3		chr10	129	239	2.88	1.10899	+
NM_020999	NEUROG3	Neurogenin-3 (NEUROG3) is expressed in endocrine progenitor cells and is required for endocrine cell development in the pancreas and intestine (Wang et al., 2006 [PubMed 16855267]). It belongs to a family of basic helix-loop-helix transcription factors involved in the determination of neural precursor cells in the neuroectoderm (Gradwohl et al., 2000 [PubMed 10677506]).[supplied by OMIM]. Publica…	chr10	251	239	2.27	0.717012	-
NM_018649	H2AFY2		chr10	136	269	2.59	0.333665	+
NM_022124	CDH23	This gene is a member of the cadherin superfamily, whose genes encode calcium dependent cell-cell adhesion glycoproteins. The encoded protein is a large, single-pass transmembrane protein composed of an extracellular domain containing 27 repeats that show significant homology to the cadherin ectodomain. Expressed in the neurosensory epithelium, the protein is thought to be involved in stereocilia…	chr10	-118	544	2.17	0.414102	+
NM_003373	VCL	Vinculin is a cytoskeletal protein associated with cell-cell and cell-matrix junctions, where it is thought to function as one of several interacting proteins involved in anchoring F-actin to the membrane. Defects in VCL are the cause of cardiomyopathy dilated type 1W. Dilated cardiomyopathy is a disorder characterized by ventricular dilation and impaired systolic function, resulting in congestiv…	chr10	134	244	2.52	0.81797	+
NM_001014797	KCNMA1	MaxiK channels are large conductance, voltage and calcium-sensitive potassium channels which are fundamental to the control of smooth muscle tone and neuronal excitability. MaxiK channels can be formed by 2 subunits: the pore-forming alpha subunit, which is the product of this gene, and the modulatory beta subunit. Intracellular calcium regulates the physical association between the alpha and bet…	chr10	-65	1249	2.21	0.340945	-
NM_001157	ANXA11	This gene encodes a member of the annexin family, a group of calcium-dependent phospholipid-binding proteins. Annexins have unique N-terminal domains and conserved C-terminal domains, which contain the calcium-dependent phospholipid-binding sites. The encoded protein is a 56-kD antigen recognized by sera from patients with various autoimmune diseases. Transcript variants encoding the same isoform…	chr10	308	240	2.45	0.582638	-
NM_001165972	NRG3	This gene is a member of the neuregulin gene family. This gene family encodes ligands for the transmembrane tyrosine kinase receptors ERBB3 and ERBB4 - members of the epidermal growth factor receptor family. Ligand binding activates intracellular signaling cascades and the induction of cellular responses including proliferation, migration, differentiation, and survival or apoptosis. This gene enc…	chr10	-619	860	2.15	0.622964	+
NM_017551	GRID1	This gene encodes a subunit of glutamate receptor channels. These channels mediate most of the fast excitatory synaptic transmission in the central nervous system and play key roles in synaptic plasticity.	chr10	149	354	2.37	0.527838	-
NM_006829	C10orf116	APM2 gene is exclusively expressed in adipose tissue. Its function is currently unknown. [provided by RefSeq].	chr10	291	544	2.19	0.624553	+
NM_032810	ATAD1		chr10	293	254	2.53	0.488815	-
NR_028492	CFLP1		chr10	-445	254	2.53	0.488815	+
NM_019859	HTR7	The neurotransmitter, serotonin, is thought to play a role in various cognitive and behavioral functions. The serotonin receptor encoded by this gene belongs to the superfamily of G protein-coupled receptors and the gene is a candidate locus for involvement in autistic disorder and other neuropsychiatric disorders. Three splice variants have been identified which encode proteins that differ in th…	chr10	462	734	3.59	0.926718	-
NM_019053	EXOC6	The product of this gene belongs to the SEC15 family. It is highly similar to the protein encoded by Saccharomyces cerevisiae SEC15 gene. This protein is essential for vesicular traffic from the Golgi apparatus to the cell surface in yeast. It is one of the components of a multiprotein complex required for exocytosis. Alternatively spliced transcript variants encoding different isoforms have been…	chr10	207	164	2.24	0.334919	+
NM_183374	CYP26C1	This gene encodes a member of the cytochrome P450 superfamily of enzymes. The cytochrome P450 proteins are monooxygenases which catalyze many reactions involved in drug metabolism and synthesis of cholesterol, steroids and other lipids. This enzyme is involved in the catabolism of all-trans- and 9-cis-retinoic acid, and thus contributes to the regulation of retinoic acid levels in cells and tissu…	chr10	-447	1044	3.74	0.652081	+
NM_000783	CYP26A1	This gene encodes a member of the cytochrome P450 superfamily of enzymes. The cytochrome P450 proteins are monooxygenases which catalyze many reactions involved in drug metabolism and synthesis of cholesterol, steroids and other lipids. This endoplasmic reticulum protein acts on retinoids, including all-trans-retinoic acid (RA), with both 4-hydroxylation and 18-hydroxylation activities. This enzy…	chr10	883	1552	2.38	0.548168	+
NM_016341	PLCE1	This gene encodes a phospholipase enzyme that catalyzes the hydrolysis of phosphatidylinositol-4,5-bisphosphate to generate two second messengers: inositol 1,4,5-triphosphate (IP3) and diacylglycerol (DAG). These second messengers subsequently regulate various processes affecting cell growth, differentiation, and gene expression. This enzyme is regulated by small monomeric GTPases of the Ras and …	chr10	-206	359	2.85	0.526061	+
NM_003061	SLIT1		chr10	-756	144	2.15	0.445047	-
NM_005479	FRAT1	The protein encoded by this gene belongs to the GSK-3-binding protein family. The protein inhibits GSK-3-mediated phosphorylation of beta-catenin and positively regulates the Wnt signaling pathway. It may function in tumor progression and in lymphomagenesis. Sequence Note: The RefSeq transcript and protein were derived from genomic sequence to make the sequence consistent with the reference genom…	chr10	292	339	2.47	0.6854	+
NM_018425	PI4K2A	Phosphatidylinositolpolyphosphates (PtdInsPs) are centrally involved in many biologic processes, ranging from cell growth and organization of the actin cytoskeleton to endo- and exocytosis. PI4KII phosphorylates PtdIns at the D-4 position, an essential step in the biosynthesis of PtdInsPs (Barylko et al., 2001 [PubMed 11244087]).[supplied by OMIM]. Publication Note: This RefSeq record includes a …	chr10	235	447	2.31	0.943105	+
NM_001085398	TLX1NB		chr10	-491	344	2.27	0.807299	-
NM_005521	TLX1		chr10	334	344	2.27	0.807299	+
NM_006562	LBX1	This gene and the orthologous mouse gene were found by their homology to the Drosophila lady bird early and late homeobox genes. In the mouse, this gene is a key regulator of muscle precursor cell migration and is required for the acquisition of dorsal identities of forelimb muscles. [provided by RefSeq].	chr10	-457	349	2.69	0.359013	-
NR_029380	FLJ41350		chr10	-175	349	2.69	0.359013	+
NM_030912	TRIM8	The protein encoded by this gene is a member of the tripartite motif (TRIM) family. The TRIM motif includes three zinc-binding domains, a RING, a B-box type 1 and a B-box type 2, and a coiled-coil region. This protein localizes to nuclear bodies. Its structure is similar to some tumor suppressor proteins and its gene maps to a locus thought to contain tumor suppressor genes.	chr10	7	273	2.03	0.123964	+
NM_032727	INA	Neurofilaments are type IV intermediate filament heteropolymers composed of light, medium, and heavy chains. Neurofilaments comprise the axoskeleton and they functionally maintain the neuronal caliber. They may also play a role in intracellular transport to axons and dendrites. This gene is a member of the intermediate filament family and is involved in the morphogenesis of neurons. [provided by …	chr10	396	949	4.32	1.01512	+
NM_004210	NEURL		chr10	145	572	2.18	0.607654	+
NM_004419	DUSP5	The protein encoded by this gene is a member of the dual specificity protein phosphatase subfamily. These phosphatases inactivate their target kinases by dephosphorylating both the phosphoserine/threonine and phosphotyrosine residues. They negatively regulate members of the mitogen-activated protein (MAP) kinase superfamily (MAPK/ERK, SAPK/JNK, p38), which are associated with cellular proliferati…	chr10	390	544	2.44	0.918491	+
NM_001134363	RBM20		chr10	-811	369	2.54	0.530045	+
NM_000684	ADRB1	The adrenergic receptors (subtypes alpha 1, alpha 2, beta 1, and beta 2) are a prototypic family of guanine nucleotide binding regulatory protein-coupled receptors that mediate the physiological effects of the hormone epinephrine and the neurotransmitter norepinephrine. Specific polymorphisms in this gene have been shown to affect the resting heart rate and can be involved in heart failure. [prov…	chr10	827	1649	4.28	0.76371	+
NM_001145453	GFRA1	Glial cell line-derived neurotrophic factor (GDNF) and neurturin (NTN) are two structurally related, potent neurotrophic factors that play key roles in the control of neuron survival and differentiation. The protein encoded by this gene is a member of the GDNF receptor family. It is a glycosylphosphatidylinositol(GPI)-linked cell surface receptor for both GDNF and NTN, and mediates activation of …	chr10	-170	1244	2.68	0.509236	-
NM_145793	GFRA1	Glial cell line-derived neurotrophic factor (GDNF) and neurturin (NTN) are two structurally related, potent neurotrophic factors that play key roles in the control of neuron survival and differentiation. The protein encoded by this gene is a member of the GDNF receptor family. It is a glycosylphosphatidylinositol(GPI)-linked cell surface receptor for both GDNF and NTN, and mediates activation of …	chr10	-1147	1244	2.68	0.509236	-
NM_005264	GFRA1	Glial cell line-derived neurotrophic factor (GDNF) and neurturin (NTN) are two structurally related, potent neurotrophic factors that play key roles in the control of neuron survival and differentiation. The protein encoded by this gene is a member of the GDNF receptor family. It is a glycosylphosphatidylinositol(GPI)-linked cell surface receptor for both GDNF and NTN, and mediates activation of …	chr10	160	1244	2.68	0.509236	-
NM_025015	HSPA12A		chr10	-382	549	3	0.588944	-
NM_003054	SLC18A2	The vesicular monoamine transporter acts to accumulate cytosolic monoamines into synaptic vesicles, using the proton gradient maintained across the synaptic vesicular membrane. Its proper function is essential to the correct activity of the monoaminergic systems that have been implicated in several human neuropsychiatric disorders. The transporter is a site of action of important drugs, including…	chr10	-106	139	2.61	0.532788	+
NM_173791	PDZD8		chr10	198	829	3.44	0.506848	-
NR_002791	EMX2OS		chr10	-454	144	2.61	0.37145	-
NM_024834	C10orf119	DNA replication is a carefully orchestrated process involving many proteins that assemble at origins of replication. Among these are the 6 proteins of the minichromosome maintenance (MCM) complex (e.g., MCM2; MIM 116945), which form a hexamer. Each MCM subunit performs an essential function in initiation and elongation of DNA replication. MCMBP can replace MCM2 in the MCM complex, thus forming an…	chr10	301	256	2.18	0.250126	-
NM_007041	ATE1	This gene encodes an arginyltransferase, an enzyme that is involved in posttranslational conjugation of arginine to N-terminal aspartate or glutamate residues. Conjugation of arginine to the N-terminal aspartate or glutamate targets proteins for ubiquitin-dependent degradation. Alternative splicing results in two transcript variants encoding distinct isoforms. [provided by RefSeq].	chr10	245	254	2.42	0.291707	-
NM_206860	TACC2	Transforming acidic coiled-coil proteins are a conserved family of centrosome- and microtubule-interacting proteins that are implicated in cancer. This gene encodes a protein that concentrates at centrosomes throughout the cell cycle. This gene lies within a chromosomal region associated with tumorigenesis. Expression of this gene is induced by erythropoietin and is thought to affect the progress…	chr10	-363	439	2.61	0.575783	+
NM_002775	HTRA1	This gene encodes a member of the trypsin family of serine proteases. This protein is a secreted enzyme that is proposed to regulate the availability of insulin-like growth factors (IGFs) by cleaving IGF-binding proteins. It has also been suggested to be a regulator of cell growth. Variations in the promoter region of this gene are the cause of susceptibility to age-related macular degeneration t…	chr10	194	149	2.45	0.575049	+
NM_152644	FAM24B		chr10	-23	874	2.54	0.523892	-
NR_027282	LOC399815		chr10	32	874	2.54	0.523892	+
NM_024942	C10orf88		chr10	-435	542	3.89	0.868031	-
NM_001105574	HMX3		chr10	950	1664	2.16	0.531652	+
NM_153442	GPR26		chr10	434	669	3.53	1.02921	+
NM_001083914	CTBP2	This gene produces alternative transcripts encoding two distinct proteins. One protein is a transcriptional repressor, while the other isoform is a major component of specialized synapses known as synaptic ribbons. Both proteins contain a NAD+ binding domain similar to NAD+-dependent 2-hydroxyacid dehydrogenases. A portion of the 3' untranslated region was used to map this gene to chromosome 21q2…	chr10	-1228	1044	3.14	0.6413	-
NM_003474	ADAM12	This gene encodes a member of the ADAM (a disintegrin and metalloprotease) protein family. Members of this family are membrane-anchored proteins structurally related to snake venom disintegrins, and have been implicated in a variety of biological processes involving cell-cell and cell-matrix interactions, including fertilization, muscle development, and neurogenesis. This gene has two alternative…	chr10	-314	354	2.37	0.402744	-
NM_001039762	FAM196A		chr10	129	134	2.09	0.665349	-
NM_001145966	MKI67	This gene encodes a nuclear protein that is associated with and may be necessary for cellular proliferation. Alternatively spliced transcript variants have been described. A related pseudogene exists on chromosome X. [provided by RefSeq].	chr10	-94	249	2.56	0.700848	-
NM_001005463	EBF3		chr10	84	1043	2.28	0.429725	-
NM_004052	BNIP3	This gene is a member of the BCL2/adenovirus E1B 19 kd-interacting protein (BNIP) family. It interacts with the E1B 19 kDa protein which is responsible for the protection of virally-induced cell death, as well as E1B 19 kDa-like sequences of BCL2, also an apoptotic protector. This gene contains a BH3 domain and a transmembrane domain, which have been associated with pro-apoptotic function. The di…	chr10	-397	1067	3.11	0.509164	-
NM_006426	DPYSL4		chr10	-772	244	3.23	0.481619	+
NM_173572	C10orf93		chr10	-430	645	3.03	0.815322	-
NM_001083909	GPR123		chr10	-71	234	2.61	0.568853	+
NM_003577	UTF1		chr10	88	1537	2.79	0.74363	+
NM_001143763	SYCE1		chr10	-88	639	2.95	0.887014	-
NM_130784	SYCE1		chr10	3	229	2.57	1.14539	-
NM_025092	ATHL1		chr11	-209	465	2.78	0.346858	+
NM_001130442	HRAS	This gene belongs to the Ras oncogene family, whose members are related to the transforming genes of mammalian sarcoma retroviruses. The products encoded by these genes function in signal transduction pathways. These proteins can bind GTP and GDP, and they have intrinsic GTPase activity. This protein undergoes a continuous cycle of de- and re-palmitoylation, which regulates its rapid exchange bet…	chr11	32	248	2	0.37547	-
NM_198075	LRRC56		chr11	-333	549	3.04	0.708998	+
NR_029623	MIR210	microRNAs (miRNAs) are short (20-24 nt) non-coding RNAs that are involved in post-transcriptional regulation of gene expression in multicellular organisms by affecting both the stability and translation of mRNAs. miRNAs are transcribed by RNA polymerase II as part of capped and polyadenylated primary transcripts (pri-miRNAs) that can be either protein-coding or non-coding. The primary transcript …	chr11	-84	650	2.62	0.434679	-
NM_021920	SCT	Secretin belongs to the glucagon family. This protein is an endocrine hormone and its major site of production is the endocrine S cells located in the proximal small intestinal mucosa. The release of active secretin is stimulated by either fatty acids or an acidic pH in the duodenum. This hormone stimulates the secretion of bicarbonate-rich pancreatic fluids and has also been shown to regulate th…	chr11	-736	349	2.49	0.540798	-
NM_021008	DEAF1		chr11	285	349	2.79	0.459716	-
NM_174940	TMEM80		chr11	-160	349	2.79	0.459716	+
NM_006755	TALDO1	Transaldolase 1 is a key enzyme of the nonoxidative pentose phosphate pathway providing ribose-5-phosphate for nucleic acid synthesis and NADPH for lipid biosynthesis. This pathway can also maintain glutathione at a reduced state and thus protect sulfhydryl groups and cellular integrity from oxygen radicals. The functional gene of transaldolase 1 is located on chromosome 11 and a pseudogene is id…	chr11	140	430	2.5	0.90095	+
NM_001004	RPLP2	Ribosomes, the organelles that catalyze protein synthesis, consist of a small 40S subunit and a large 60S subunit. Together these subunits are composed of 4 RNA species and approximately 80 structurally distinct proteins. This gene encodes a ribosomal phosphoprotein that is a component of the 60S subunit. The protein, which is a functional equivalent of the E. coli L7/L12 ribosomal protein, belon…	chr11	-308	159	2.38	0.508123	+
NM_003957	BRSK2		chr11	126	429	2.41	0.536873	+
NM_001909	CTSD	This gene encodes a lysosomal aspartyl protease composed of a dimer of disulfide-linked heavy and light chains, both produced from a single protein precursor. This proteinase, which is a member of the peptidase C1 family, has a specificity similar to but narrower than that of pepsin A. Transcription of this gene is initiated from several sites, including one which is a start site for an estrogen-…	chr11	11	154	2.33	1.17229	-
NR_030533	MIR675	microRNAs (miRNAs) are short (20-24 nt) non-coding RNAs that are involved in post-transcriptional regulation of gene expression in multicellular organisms by affecting both the stability and translation of mRNAs. miRNAs are transcribed by RNA polymerase II as part of capped and polyadenylated primary transcripts (pri-miRNAs) that can be either protein-coding or non-coding. The primary transcript …	chr11	-144	364	3.06	0.439663	-
NM_005170	ASCL2	This gene is a member of the basic helix-loop-helix (BHLH) family of transcription factors. It activates transcription by binding to the E box (5'-CANNTG-3'). Dimerization with other BHLH proteins is required for efficient DNA binding. Involved in the determination of the neuronal precursors in the peripheral nervous system and the central nervous system. [provided by RefSeq].	chr11	518	1449	3.78	0.747919	-
NR_024627	KCNQ1DN	Imprinting is a phenomenon in which epigenetic modifications lead to expression or suppression of alleles of some genes based on their parental origin. Wilms tumor-2 (WT2; MIM 194071) is defined by maternal-specific loss of heterozygosity of a critical region on chromosome 11p15.5 that includes several imprinted genes. KCNQ1DN is an imprinted gene located within the WT2 critical region that is ex…	chr11	-303	259	2.06	1.04028	+
NM_001164377	MRGPRG		chr11	388	444	2.62	0.527658	-
NR_027138	C11orf36		chr11	94	444	2.62	0.527658	+
NM_014469	RBMXL2	This gene belongs to the HNRPG subfamily of ubiquitously expressed heterogeneous nuclear ribonucleoproteins (hnRNPs). The hnRNPs are RNA binding proteins and they complex with heterogeneous nuclear RNA (hnRNA). These proteins are associated with pre-mRNAs in the nucleus and appear to influence pre-mRNA processing and other aspects of mRNA metabolism and transport. While all of the hnRNPs are pres…	chr11	505	928	2.63	0.58072	+
NM_000480	AMPD3	This gene encodes a member of the AMP deaminase gene family. The encoded protein is a highly regulated enzyme that catalyzes the hydrolytic deamination of adenosine monophosphate to inosine monophosphate, a branch point in the adenylate catabolic pathway. This gene encodes the erythrocyte (E) isoforms, whereas other family members encode isoforms that predominate in muscle (M) and liver (L) cells…	chr11	190	359	2.46	1.14932	+
NM_032320	BTBD10		chr11	-20	129	2.36	0.452874	-
NM_032228	FAR1		chr11	-452	554	2.53	0.488711	+
NR_023920	WIT1	This gene is located upstream of the Wilms tumor 1 (WT1) gene; these two genes are bi-directionally transcribed from the same promoter region. The WT1 gene is a tumor suppressor gene that has been implicated in Wilms tumor, and it is expressed in cells of mesodermal origin. This gene and the WT1 gene have the same temporal and cell-restricted expression pattern, although the expression of this ge…	chr11	-962	449	2.18	0.299346	+
NM_001077242	DEPDC7		chr11	151	459	2.46	0.359069	+
NM_139160	DEPDC7		chr11	-166	459	2.46	0.359069	+
NM_004171	SLC1A2	This gene encodes a member of a family of solute transporter proteins. The membrane-bound protein is the principal transporter that clears the excitatory neurotransmitter glutamate from the extracellular space at synapses in the central nervous system. Glutamate clearance is necessary for proper synaptic activation and to prevent neuronal damage from excessive activation of glutamate receptors. M…	chr11	44	134	2.2	0.465714	-
NM_201532	DGKZ	The protein encoded by this gene belongs to the eukaryotic diacylglycerol kinase family. It may attenuate protein kinase C activity by regulating diacylglycerol levels in intracellular signaling cascade and signal transduction. Alternative splicing occurs at this locus and four transcript variants encoding distinct isoforms have been identified. [provided by RefSeq].	chr11	95	347	2.71	0.278926	+
NM_002334	LRP4		chr11	39	149	2.11	0.985836	-
NM_130472	MADD	Tumor necrosis factor alpha (TNF-alpha) is a signaling molecule that interacts with one of two receptors on cells targeted for apoptosis. The apoptotic signal is transduced inside these cells by cytoplasmic adaptor proteins. The protein encoded by this gene is a death domain-containing adaptor protein that interacts with the death domain of TNF-alpha receptor 1 to activate mitogen-activated prote…	chr11	146	169	2.1	0.26238	+
NM_130476	MADD	Tumor necrosis factor alpha (TNF-alpha) is a signaling molecule that interacts with one of two receptors on cells targeted for apoptosis. The apoptotic signal is transduced inside these cells by cytoplasmic adaptor proteins. The protein encoded by this gene is a death domain-containing adaptor protein that interacts with the death domain of TNF-alpha receptor 1 to activate mitogen-activated prote…	chr11	-325	169	2.1	0.26238	+
NM_198183	UBE2L6	The modification of proteins with ubiquitin is an important cellular mechanism for targeting abnormal or short-lived proteins for degradation. Ubiquitination involves at least three classes of enzymes: ubiquitin-activating enzymes (E1s), ubiquitin-conjugating enzymes (E2s) and ubiquitin-protein ligases (E3s). This gene encodes a member of the E2 ubiquitin-conjugating enzyme family. This enzyme is…	chr11	145	470	2.42	0.439576	-
NM_004223	UBE2L6	The modification of proteins with ubiquitin is an important cellular mechanism for targeting abnormal or short-lived proteins for degradation. Ubiquitination involves at least three classes of enzymes: ubiquitin-activating enzymes (E1s), ubiquitin-conjugating enzymes (E2s) and ubiquitin-protein ligases (E3s). This gene encodes a member of the E2 ubiquitin-conjugating enzyme family. This enzyme is…	chr11	-128	470	2.42	0.439576	-
NR_024091	ZFP91-CNTF	This gene represents a read-through transcript composed of ZFP91 and CNTF sequence. This transcript is thought to be non-coding because it would be subject to nonsense-mediated mRNA decay (NMD). Read-through transcription of ZFP91 and CNTF has also been observed in mouse. [provided by RefSeq]. Sequence Note: This RefSeq transcript was derived from transcript and genomic sequence data to make the …	chr11	131	239	2.05	0.0351104	+
NM_053023	ZFP91	The protein encoded by this gene is a member of the zinc finger family of proteins. The gene product contains C2H2 type domains, which are the classical zinc finger domains found in numerous nucleic acid-binding proteins. A read-through transcript variant composed of ZFP91 and CNTF sequence has been identified, but it is thought to be non-coding. Read-through transcription of ZFP91 and CNTF has a…	chr11	131	239	2.05	0.0351104	+
NM_152718	VWCE		chr11	92	239	2.48	0.687481	-
NM_001145077	LRRC10B		chr11	236	961	3.78	1.0092	+
NM_002032	FTH1	This gene encodes the heavy subunit of ferritin, the major intracellular iron storage protein in prokaryotes and eukaryotes. It is composed of 24 subunits of the heavy and light ferritin chains. Variation in ferritin subunit composition may affect the rates of iron uptake and release in different tissues. A major function of ferritin is the storage of iron in a soluble and nontoxic state. Defects…	chr11	388	551	2.39	0.627706	-
NM_012200	B3GAT3	The protein encoded by this gene is a member of the glucuronyltransferase gene family, enzymes that exhibit strict acceptor specificity, recognizing nonreducing terminal sugars and their anomeric linkages. This gene product catalyzes the formation of the glycosaminoglycan-protein linkage by way of a glucuronyl transfer reaction in the final step of the biosynthesis of the linkage region of proteo…	chr11	148	159	2.35	0.651108	-
NM_014067	MACROD1		chr11	1	339	2.21	0.926626	-
NM_138689	PPP1R14B		chr11	-189	453	2.6	0.279812	-
NR_031602	MIR1237	microRNAs (miRNAs) are short (20-24 nt) non-coding RNAs that are involved in post-transcriptional regulation of gene expression in multicellular organisms by affecting both the stability and translation of mRNAs. miRNAs are transcribed by RNA polymerase II as part of capped and polyadenylated primary transcripts (pri-miRNAs) that can be either protein-coding or non-coding. The primary transcript …	chr11	13	269	2.16	0.280086	+
NM_138732	NRXN2	Neurexins are a family of proteins that function in the vertebrate nervous system as cell adhesion molecules and receptors. They are encoded by several unlinked genes of which two, NRXN1 and NRXN3, are among the largest known human genes. Three of the genes (NRXN1-3) utilize two alternate promoters and include numerous alternatively spliced exons to generate thousands of distinct mRNA transcripts…	chr11	3	149	2.19	0.503466	-
NM_021070	LTBP3	Transforming growth factors (TGFs) beta-1 (MIM 190180), beta-2 (MIM 190220), beta-3 (MIM 190230), and others have both stimulatory and inhibitory effects on the growth of different cell types and play a role in the production and degradation of the extracellular matrix. TGF-beta molecules are secreted in the form of latent large molecular mass complexes that contain other proteins, such as latent…	chr11	-20	264	2.15	0.303348	-
NM_021975	RELA	NFKB1 (MIM 164011) or NFKB2 (MIM 164012) is bound to REL (MIM 164910), RELA, or RELB (MIM 604758) to form the NFKB complex. The p50 (NFKB1)/p65 (RELA) heterodimer is the most abundant form of NFKB. The NFKB complex is inhibited by I-kappa-B proteins (NFKBIA, MIM 164008 or NFKBIB, MIM 604495), which inactivate NFKB by trapping it in the cytoplasm. Phosphorylation of serine residues on the I-kappa-…	chr11	160	235	2.58	0.940278	-
NM_152760	SNX32		chr11	-260	436	2.61	0.597957	+
NM_006842	SF3B2	This gene encodes subunit 2 of the splicing factor 3b protein complex. Splicing factor 3b, together with splicing factor 3a and a 12S RNA unit, forms the U2 small nuclear ribonucleoproteins complex (U2 snRNP). The splicing factor 3b/3a complex binds pre-mRNA upstream of the intron's branch site in a sequence-independent manner and may anchor the U2 snRNP to the pre-mRNA. Splicing factor 3b is als…	chr11	-313	329	2.57	0.455981	+
NM_020470	YIF1A		chr11	289	254	2.71	1.3875	-
NM_017635	SUV420H1	This gene encodes a protein that contains a SET domain. SET domains appear to be protein-protein interaction domains that mediate interactions with a family of proteins that display similarity with dual-specificity phosphatases (dsPTPases). The function of this gene has not been determined. Two alternatively spliced transcript variants have been found for this gene. [provided by RefSeq].	chr11	-313	169	2.56	0.487412	-
NM_153451	ORAOV1		chr11	131	454	2.27	0.249285	-
NM_002007	FGF4	The protein encoded by this gene is a member of the fibroblast growth factor (FGF) family. FGF family members possess broad mitogenic and cell survival activities and are involved in a variety of biological processes including embryonic development, cell growth, morphogenesis, tissue repair, tumor growth and invasion. This gene was identified by its oncogenic transforming activity. This gene and …	chr11	417	649	2.16	0.504037	-
NM_003824	FADD	The protein encoded by this gene is an adaptor molecule that interacts with various cell surface receptors and mediates cell apoptotic signals. Through its C-terminal death domain, this protein can be recruited by TNFRSF6/Fas-receptor, tumor necrosis factor receptor, TNFRSF25, and TNFSF10/TRAIL-receptor, and thus it participates in the death signaling initiated by these receptors. Interaction of …	chr11	86	569	2.28	0.441131	+
NM_003626	PPFIA1	The protein encoded by this gene is a member of the LAR protein-tyrosine phosphatase-interacting protein (liprin) family. Liprins interact with members of LAR family of transmembrane protein tyrosine phosphatases, which are known to be important for axon guidance and mammary gland development. This protein binds to the intracellular membrane-distal phosphatase domain of tyrosine phosphatase LAR, …	chr11	-164	434	2.42	0.883228	+
NM_033388	ATG16L2		chr11	-173	249	2.74	0.609681	+
NM_014786	ARHGEF17		chr11	178	129	2.54	0.294418	+
NM_152222	RELT	The protein encoded by this gene is a member of the TNF-receptor superfamily. This receptor is especially abundant in hematologic tissues. It has been shown to activate the NF-kappaB pathway and selectively bind TNF receptor-associated factor 1 (TRAF1). This receptor is capable of stimulating T-cell proliferation in the presence of CD3 signaling, which suggests its regulatory role in immune respo…	chr11	330	641	3.23	0.768527	+
NM_032871	RELT	The protein encoded by this gene is a member of the TNF-receptor superfamily. This receptor is especially abundant in hematologic tissues. It has been shown to activate the NF-kappaB pathway and selectively bind TNF receptor-associated factor 1 (TRAF1). This receptor is capable of stimulating T-cell proliferation in the presence of CD3 signaling, which suggests its regulatory role in immune respo…	chr11	22	641	3.23	0.768527	+
NM_015424	CHRDL2		chr11	-538	456	2.65	0.62462	-
NM_020251	ARRB1	Members of arrestin/beta-arrestin protein family are thought to participate in agonist-mediated desensitization of G-protein-coupled receptors and cause specific dampening of cellular responses to stimuli such as hormones, neurotransmitters, or sensory signals. Arrestin beta 1 is a cytosolic protein and acts as a cofactor in the beta-adrenergic receptor kinase (BARK) mediated desensitization of b…	chr11	317	644	2.77	0.550355	-
NM_001039548	KLHL35		chr11	549	754	3.58	0.966994	-
NM_033063	MAP6	This gene encodes a microtubule-associated protein. The encoded protein is a calmodulin-binding and calmodulin-regulated protein that is involved in microtubule stabilization. Two transcript variants encoding distinct isoforms have been identified for this gene. [provided by RefSeq].	chr11	178	1735	4.16	0.822065	-
NM_080491	GAB2	This gene is a member of the GRB2-associated binding protein (GAB) gene family. These proteins contain pleckstrin homology (PH) domain, and bind SHP2 tyrosine phosphatase and GRB2 adapter protein. They act as adapters for transmitting various signals in response to stimuli through cytokine and growth factor receptors, and T- and B-cell antigen receptors. The protein encoded by this gene is the pr…	chr11	-243	249	2.45	0.724675	-
NM_175885	FAM181B		chr11	331	434	3.16	0.492965	-
NM_181645	CCDC67		chr11	192	174	2.42	0.548906	+
NM_020179	C11orf75		chr11	-49	139	2.18	0.0715001	-
NM_000926	PGR	This gene encodes a member of the steroid receptor superfamily. The encoded protein mediates the physiological effects of progesterone, which plays a central role in reproductive events associated with the establishment and maintenance of pregnancy. This gene uses two distinct promotors and translation start sites in the first exon to produce two isoforms, A and B. The two isoforms are identical …	chr11	1019	1765	2.27	0.350586	-
NM_017516	RAB39		chr11	281	335	2.75	0.288521	+
NM_015191	SIK2		chr11	-14	134	2.07	0.216665	+
NM_020886	USP28	The ubiquitin-dependent protein degradation pathway is essential for proteolysis of intracellular proteins and peptides. Enzymes that remove ubiquitin from ubiquitin-conjugated peptides, like USP28, affect the fate and degradation of intracellular proteins and are essential for maintenance of cell-free ubiquitin pools (Valero et al., 2001).[supplied by OMIM].	chr11	13	454	2.59	1.40512	-
NM_001018011	ZBTB16	This gene is a member of the Krueppel C2H2-type zinc-finger protein family and encodes a zinc finger transcription factor that contains nine Kruppel-type zinc finger domains at the carboxyl terminus. This protein is located in the nucleus, is involved in cell cycle progression, and interacts with a histone deacetylase. Specific instances of aberrant gene rearrangement at this locus have been asso…	chr11	19	1149	2.46	0.483887	+
NM_001098517	CADM1		chr11	180	129	2.59	0.628579	-
NM_025164	SIK3		chr11	-88	363	2.48	0.453055	-
NM_005933	MLL	The MLL gene encodes a DNA-binding protein that methylates histone H3 (see MIM 601128) lys4 (H3K4) and positively regulates expression of target genes, including multiple HOX genes (see MIM 142980). MLL is a frequent target for recurrent translocations in acute leukemias that may be characterized as acute myeloid leukemia (AML; MIM 601626), acute lymphoblastic leukemia (ALL), or mixed lineage (bi…	chr11	6	129	2.07	0.20217	+
NM_001144038	TMEM25		chr11	-295	534	2.71	1.07936	+
NM_015313	ARHGEF12	Rho GTPases play a fundamental role in numerous cellular processes that are initiated by extracellular stimuli that work through G protein coupled receptors. The encoded protein may form a complex with G proteins and stimulate Rho-dependent signals. This protein is observed to form myeloid/lymphoid fusion partner in acute myeloid leukemia. [provided by RefSeq]. Publication Note: This RefSeq recor…	chr11	-696	164	2.97	0.734003	+
NM_024769	ASAM	The CTX (see VSIG2, MIM 606011) family of proteins, including ASAM, are type I transmembrane proteins within the Ig superfamily that localize to junctional complexes between endothelial and epithelial cells and may play a role in cell-cell adhesion (Raschperger et al., 2004 [PubMed 14573622]).[supplied by OMIM].	chr11	197	164	2.62	0.232266	-
NM_000890	KCNJ5	Potassium channels are present in most mammalian cells, where they participate in a wide range of physiologic responses. The protein encoded by this gene is an integral membrane protein and inward-rectifier type potassium channel. The encoded protein, which has a greater tendency to allow potassium to flow into a cell rather than out of a cell, is controlled by G-proteins. It may associate with t…	chr11	-483	134	2.27	0.200205	+
NM_014758	SNX19		chr11	274	169	2.59	0.55713	-
NM_002545	OPCML	This gene encodes a member of the IgLON subfamily in the immunoglobulin protein superfamily. The encoded protein is localized in the plasma membrane and may have an accessory role in opioid receptor function. This gene has an ortholog in rat and bovine. The opioid binding-cell adhesion molecule encoded by the rat gene binds opioid alkaloids in the presence of acidic lipids, exhibits selectivity f…	chr11	-866	565	2.44	0.301911	-
NM_015261	NCAPD3	Condensin complexes I and II play essential roles in mitotic chromosome assembly and segregation. Both condensins contain 2 invariant structural maintenance of chromosome (SMC) subunits, SMC2 (MIM 605576) and SMC4 (MIM 605575), but they contain different sets of non-SMC subunits. NCAPD3 is 1 of 3 non-SMC subunits that define condensin II (Ono et al., 2003 [PubMed 14532007]).[supplied by OMIM].	chr11	-249	139	2.47	0.863967	-
NM_052875	VPS26B		chr11	115	139	2.47	0.863967	+
NM_001080407	GLB1L3		chr11	121	1664	3.07	0.548072	+
NM_054025	B3GAT1	The protein encoded by this gene is a member of the glucuronyltransferase gene family. These enzymes exhibit strict acceptor specificity, recognizing nonreducing terminal sugars and their anomeric linkages. This gene product functions as the key enzyme in a glucuronyl transfer reaction during the biosynthesis of the carbohydrate epitope HNK-1 (human natural killer-1, also known as CD57 and LEU7).…	chr11	-52	967	3.82	0.654214	-
NM_018979	WNK1	The WNK1 gene encodes a cytoplasmic serine-threonine kinase expressed in distal nephron.[supplied by OMIM]. Publication Note: This RefSeq record includes a subset of the publications that are available for this gene. Please see the Entrez Gene record to access additional publications.	chr12	358	659	3.58	0.850925	+
NM_178039	ERC1	The protein encoded by this gene is a member of a family of RIM-binding proteins. RIMs are active zone proteins that regulate neurotransmitter release. This gene has been found fused to the receptor-type tyrosine kinase gene RET by gene rearrangement due to the translocation t(10;12)(q11;p13). Multiple transcript variants encoding different isoforms have been found for this gene. [provided by Ref…	chr12	-560	527	2.29	0.578915	+
NM_001129846	CACNA1C	This gene encodes an alpha-1 subunit of a voltage-dependent calcium channel. Calcium channels mediate the influx of calcium ions into the cell upon membrane polarization. The alpha-1 subunit consists of 24 transmembrane segments and forms the pore through which ions pass into the cell. The calcium channel consists of a complex of alpha-1, alpha-2/delta, beta, and gamma subunits in a 1:1:1:1 ratio…	chr12	-476	549	2.63	0.704899	+
NM_002014	FKBP4	The protein encoded by this gene is a member of the immunophilin protein family, which play a role in immunoregulation and basic cellular processes involving protein folding and trafficking. This encoded protein is a cis-trans prolyl isomerase that binds to the immunosuppressants FK506 and rapamycin. It has high structural and functional similarity to FK506-binding protein 1A (FKBP1A), but unlike…	chr12	-618	229	2.43	0.724142	+
NM_020734	RIMKLB		chr12	-265	561	3.24	0.864333	+
NM_002336	LRP6	The LRP6 gene encodes a member of the low density lipoprotein receptor (LDLR) gene family, which consists of cell surface proteins involved in receptor-mediated endocytosis of specific ligands. LDLR proteins are comprised of the same basic structural motifs: an extracellular domain that contains LDLR binding repeats and EGF repeats with associated spacer domains containing the YWTD motif; a singl…	chr12	-474	264	2.4	0.74871	-
NM_177925	H2AFJ	Histones are basic nuclear proteins that are responsible for the nucleosome structure of the chromosomal fiber in eukaryotes. Nucleosomes consist of approximately 146 bp of DNA wrapped around a histone octamer composed of pairs of each of the four core histones (H2A, H2B, H3, and H4). The chromatin fiber is further compacted through the interaction of a linker histone, H1, with the DNA between th…	chr12	-278	158	2.15	0.797179	+
NM_020183	ARNTL2		chr12	391	554	3.26	1.0823	+
NM_023925	CAPRIN2		chr12	-588	129	2.31	0.292459	-
NR_026806	FLJ13224		chr12	454	568	3.28	0.444637	+
NM_001013699	H3F3C		chr12	231	549	2.81	0.652836	-
NM_017641	KIF21A	KIF21A belongs to a family of plus end-directed kinesin (see MIM 600025) motor proteins. Neurons use kinesin and dynein (see MIM 600112) microtubule-dependent motor proteins to transport essential cellular components along axonal and dendritic microtubules.[supplied by OMIM]. Publication Note: This RefSeq record includes a subset of the publications that are available for this gene. Please see th…	chr12	-80	354	2.98	0.77115	-
NM_052885	SLC2A13		chr12	312	749	3.1	0.602653	-
NM_025003	ADAMTS20	ADAMTS20 is a member of the large ADAMTS family of zinc-dependent proteases. For a general description of the ADAMTS gene family, see ADAMTS1 (MIM 605174).[supplied by OMIM].	chr12	-40	244	2.18	0.183132	-
NM_005430	WNT1	The WNT gene family consists of structurally related genes which encode secreted signaling proteins. These proteins have been implicated in oncogenesis and in several developmental processes, including regulation of cell fate and patterning during embryogenesis. This gene is a member of the WNT gene family. It is very conserved in evolution, and the protein encoded by this gene is known to be 98%…	chr12	546	1444	2.04	0.481673	+
NM_014191	SCN8A	Voltage-dependent sodium channels, such as SCN8A, are responsible for the initial membrane depolarization that occurs during generation of action potentials in most electrically excitable cells (Plummer et al., 1998 [PubMed 9828131]).[supplied by OMIM]. Publication Note: This RefSeq record includes a subset of the publications that are available for this gene. Please see the Entrez Gene record to…	chr12	-15	566	3.07	0.451983	+
NM_000020	ACVRL1	This gene encodes a type I cell-surface receptor for the TGF-beta superfamily of ligands. It shares with other type I receptors a high degree of similarity in serine-threonine kinase subdomains, a glycine- and serine-rich region (called the GS domain) preceding the kinase domain, and a short C-terminal tail. The encoded protein, sometimes termed ALK1, shares similar domain structures with other c…	chr12	87	129	2.03	0.332025	+
NM_175895	C12orf61		chr12	421	665	3	0.737923	-
NR_029661	MIRLET7I	microRNAs (miRNAs) are short (20-24 nt) non-coding RNAs that are involved in post-transcriptional regulation of gene expression in multicellular organisms by affecting both the stability and translation of mRNAs. miRNAs are transcribed by RNA polymerase II as part of capped and polyadenylated primary transcripts (pri-miRNAs) that can be either protein-coding or non-coding. The primary transcript …	chr12	-672	665	3	0.737923	+
NM_020700	PPM1H		chr12	239	554	2.59	0.626964	-
NM_173812	DPY19L2		chr12	-163	755	2.22	0.245054	-
NM_003483	HMGA2	This gene encodes a protein that belongs to the non-histone chromosomal high mobility group (HMG) protein family. HMG proteins function as architectural factors and are essential components of the enhancesome. This protein contains structural DNA-binding domains and may act as a transcriptional regulating factor. Identification of the deletion, amplification, and rearrangement of this gene that a…	chr12	-517	549	2.48	0.409945	+
NM_198320	CPM	The protein encoded by this gene is a membrane-bound arginine/lysine carboxypeptidase. Its expression is associated with monocyte to macrophage differentiation. This encoded protein contains hydrophobic regions at the amino and carboxy termini and has 6 potential asparagine-linked glycosylation sites. The active site residues of carboxypeptidases A and B are conserved in this protein. Three alter…	chr12	-298	759	2.72	0.543653	-
NM_002583	PAWR	The tumor suppressor WT1 represses and activates transcription. The protein encoded by this gene is a WT1-interacting protein that itself functions as a transcriptional repressor. It contains a putative leucine zipper domain which interacts with the zinc finger DNA binding domain of WT1. This protein is specifically upregulated during apoptosis of prostate cells. [provided by RefSeq]. Publication…	chr12	-126	154	2.61	1.31204	-
NM_006982	ALX1	The specific function of this gene has yet to be determined in humans; however, in rodents, it is necessary for survival of the forebrain mesenchyme and may also be involved in development of the cervix. Mutations in the mouse gene lead to neural tube defects such as acrania and meroanencephaly. [provided by RefSeq].	chr12	-522	249	2.29	0.355919	+
NM_003566	EEA1		chr12	320	647	2.82	0.552612	-
NR_002212	NUDT4P1		chr12	342	341	3	0.942006	+
NM_003348	UBE2N	The modification of proteins with ubiquitin is an important cellular mechanism for targeting abnormal or short-lived proteins for degradation. Ubiquitination involves at least three classes of enzymes: ubiquitin-activating enzymes, or E1s, ubiquitin-conjugating enzymes, or E2s, and ubiquitin-protein ligases, or E3s. This gene encodes a member of the E2 ubiquitin-conjugating enzyme family. Studies…	chr12	147	250	2.07	0.537851	-
NM_001042403	USP44	Modification of cellular proteins by ubiquitin is an essential regulatory mechanism controlled by the coordinated action of multiple ubiquitin-conjugating and deubiquitinating enzymes. USP44 belongs to a large family of cysteine proteases that function as deubiquitinating enzymes (Quesada et al., 2004 [PubMed 14715245]).[supplied by OMIM].	chr12	276	828	3.26	0.608081	-
NM_174942	GAS2L3		chr12	-117	349	2.37	0.791392	+
NM_145913	SLC5A8	SLC5A8 has been shown to transport iodide by a passive mechanism (Rodriguez et al., 2002 [PubMed 12107270]) and monocarboxylates and short-chain fatty acids by a sodium-coupled mechanism (Gopal et al., 2004 [PubMed 15322102]). In kidney, SLC5A8 functions as a high-affinity sodium-coupled lactate transporter involved in reabsorption of lactate and maintenance of blood lactate levels (Thangaraju et…	chr12	309	754	4.22	0.955569	-
NM_213596	FOXN4	Members of the winged-helix/forkhead family of transcription factors, such as FOXN4, are characterized by a 110-amino acid DNA-binding domain that can fold into a variant of the helix-turn-helix motif consisting of 3 alpha helices flanked by 2 large loops or wings. These transcription factors are involved in a variety of biologic processes as key regulators in development and metabolism (Li et al…	chr12	-287	129	2.26	0.237219	-
NM_016433	GLTP	The protein encoded by this gene is similar to bovine and porcine proteins which accelerate transfer of certain glycosphingolipids and glyceroglycolipids between membranes. It is thought to be a cytoplasmic protein. [provided by RefSeq]. Publication Note: This RefSeq record includes a subset of the publications that are available for this gene. Please see the Entrez Gene record to access addition…	chr12	52	444	2.94	0.781149	-
NM_001681	ATP2A2	This gene encodes one of the SERCA Ca(2+)-ATPases, which are intracellular pumps located in the sarcoplasmic or endoplasmic reticula of muscle cells. This enzyme catalyzes the hydrolysis of ATP coupled with the translocation of calcium from the cytosol into the sarcoplasmic reticulum lumen, and is involved in regulation of the contraction/relaxation cycle. Mutations in this gene cause Darier-Whit…	chr12	255	544	2.17	0.307667	+
NM_139078	MAPKAPK5	The protein encoded by this gene is a member of the serine/threonine kinase family. In response to cellular stress and proinflammatory cytokines, this kinase is activated through its phosphorylation by MAP kinases including MAPK1/ERK, MAPK14/p38-alpha, and MAPK11/p38-beta. In vitro, this kinase phosphorylates heat shock protein HSP27 at its physiologically relevant sites. Two alternately spliced …	chr12	-513	564	2.91	0.487702	+
NM_000192	TBX5	This gene is a member of a phylogenetically conserved family of genes that share a common DNA-binding domain, the T-box. T-box genes encode transcription factors involved in the regulation of developmental processes. This gene is closely linked to related family member T-box 3 (ulnar mammary syndrome) on human chromosome 12. The encoded protein may play a role in heart development and specificati…	chr12	-746	1060	2.87	0.373697	-
NM_033624	FBXO21	This gene encodes a member of the F-box protein family which is characterized by an approximately 40 amino acid motif, the F-box. The F-box proteins constitute one of the four subunits of ubiquitin protein ligase complex called SCFs (SKP1-cullin-F-box), which function in phosphorylation-dependent ubiquitination. The F-box proteins are divided into 3 classes: Fbws containing WD-40 domains, Fbls co…	chr12	167	139	2.13	0.737956	-
NM_006253	PRKAB1	The protein encoded by this gene is a regulatory subunit of the AMP-activated protein kinase (AMPK). AMPK is a heterotrimer consisting of an alpha catalytic subunit, and non-catalytic beta and gamma subunits. AMPK is an important energy-sensing enzyme that monitors cellular energy status. In response to cellular metabolic stresses, AMPK is activated, and thus phosphorylates and inactivates acetyl…	chr12	188	169	2.39	0.540692	+
NM_001033677	CABP1	The product of this gene belongs to a subfamily of calcium binding proteins, which share similarity to calmodulin. Calcium binding proteins are an important component of calcium mediated cellular signal transduction. Expression of this gene was only detected in retina and brain. Study of the mouse homolog demonstrated that groups of cells expressing this protein are located in the center or inner…	chr12	331	449	2.7	0.878491	+
NM_014938	MLXIP	MONDOA forms heterodimers with MLX (MIM 602976) that can bind to and activate transcription from CACGTG E boxes (Billin et al., 2000 [PubMed 11073985]).[supplied by OMIM].	chr12	-9	364	2.73	0.405543	+
NM_145648	SLC15A4		chr12	363	444	3.03	1.1398	-
NM_133448	TMEM132D		chr12	-829	264	2.63	0.43251	-
NM_007197	FZD10	This gene is a member of the frizzled gene family. Members of this family encode 7-transmembrane domain proteins that are receptors for the Wingless type MMTV integration site family of signaling proteins. Most frizzled receptors are coupled to the beta-catenin canonical signaling pathway. Using array analysis, expression of this intronless gene is significantly up-regulated in two cases of prima…	chr12	-767	227	2.47	0.435285	+
NM_024078	NOC4L		chr12	-98	649	3.93	1.25642	+
NM_175066	DDX51		chr12	-13	649	3.93	1.25642	-
NM_001142641	FBRSL1		chr12	-801	124	2.29	0.414274	+
NM_015114	ANKLE2		chr12	127	662	2.15	0.72306	-
NM_006001	TUBA3C	Microtubules of the eukaryotic cytoskeleton perform essential and diverse functions and are composed of a heterodimer of alpha and beta tubulin. The genes encoding these microtubule constituents are part of the tubulin superfamily, which is composed of six distinct families. Genes from the alpha, beta and gamma tubulin families are found in all eukaryotes. The alpha and beta tubulins represent th…	chr13	-193	544	2.51	0.590214	-
NR_027248	LOC100101938		chr13	174	529	2.68	0.620223	-
NM_021954	GJA3		chr13	-293	434	2.38	0.353578	-
NM_022459	XPO4	XPO4 belongs to a large family of karyopherins (see MIM 602738) that mediate the transport of proteins and other cargo between the nuclear and cytoplasmic compartments (Lipowsky et al., 2000 [PubMed 10944119]).[supplied by OMIM].	chr13	-252	444	2.44	0.397727	-
NM_001166017	SKA3	This gene encodes a component of the spindle and kinetochore-associated protein complex that regulates microtubule attachment to the kinetochores during mitosis. The encoded protein localizes to the outer kinetechore and may be required for normal chromosome segregation and cell division. Alternative splicing results in multiple transcript variants. [provided by RefSeq].	chr13	-157	444	3.07	1.04916	-
NM_030979	PABPC3	Messenger RNA stability and translation initiation are extensively under the control of poly(A)-binding proteins (PABP). See PABPC1 (MIM 604679) for background information.[supplied by OMIM].	chr13	91	574	2.54	0.851114	+
NM_001008564	NUPL1	This gene encodes a member of the nucleoporin family that shares 87% sequence identity with rat nucleoporin p58. The protein is localized to the nuclear rim and is a component of the nuclear pore complex (NPC). All molecules entering or leaving the nucleus either diffuse through or are actively transported by the NPC. Alternate transcriptional splice variants, encoding different isoforms, have be…	chr13	-448	657	2.39	0.599407	+
NM_001007538	SHISA2		chr13	-105	1144	3.49	1.12275	-
NM_006646	WASF3	This gene encodes a member of the Wiskott-Aldrich syndrome protein family. The gene product is a protein that forms a multiprotein complex that links receptor kinases and actin. Binding to actin occurs through a C-terminal verprolin homology domain in all family members. The multiprotein complex serves to tranduce signals that involve changes in cell shape, motility or function. [provided by RefS…	chr13	375	749	2.72	0.293624	+
NM_145657	GSX1		chr13	374	1249	2.89	0.534992	+
NM_004119	FLT3	This gene encodes a class III receptor tyrosine kinase that regulates hematopoiesis. The receptor consists of an extracellular domain composed of five immunoglobulin-like domains, one transmembrane region, and a cytoplasmic kinase domain split into two parts by a kinase-insert domain. The receptor is activated by binding of the fms-related tyrosine kinase 3 ligand to the extracellular domain, whi…	chr13	-185	966	2.99	0.99612	-
NM_001135919	SLC46A3		chr13	267	449	2.69	0.546863	-
NM_015087	SPG20	This gene encodes a protein containing a MIT (Microtubule Interacting and Trafficking molecule) domain, and is implicated in regulating endosomal trafficking and mitochondria function. The protein localizes to mitochondria and partially co-localizes with microtubules. Stimulation with epidermal growth factor (EGF) results in protein translocation to the plasma membrane, and the protein functions …	chr13	28	144	2.61	0.950306	-
NM_003914	CCNA1	The protein encoded by this gene belongs to the highly conserved cyclin family, whose members are characterized by a dramatic periodicity in protein abundance through the cell cycle. Cyclins function as regulators of CDK kinases. Different cyclins exhibit distinct expression and degradation patterns which contribute to the temporal coordination of each mitotic event. The cyclin encoded by this ge…	chr13	-140	124	2.01	0.79843	+
NM_014059	C13orf15	This gene is thought to regulate cell cycle progression. It is induced by p53 in response to DNA damage, or by sublytic levels of complement system proteins that result in activation of the cell cycle. The encoded protein localizes to the cytoplasm during interphase and to centrosomes during mitosis. The protein forms a complex with polo-like kinase 1. The protein also translocates to the nucleus…	chr13	-441	349	3.02	0.872123	+
NM_001079673	FNDC3A		chr13	307	246	2.53	0.599804	+
NM_198989	DLEU7		chr13	274	433	2.74	0.738994	-
NM_198441	PRR20A		chr13	47	849	2.68	0.514724	+
NM_001130404	PRR20B		chr13	47	849	2.68	0.514724	+
NM_001130407	PRR20E		chr13	47	849	2.68	0.514724	+
NM_001130405	PRR20C		chr13	47	849	2.68	0.514724	+
NM_001130406	PRR20D		chr13	47	849	2.68	0.514724	+
NM_001130407	PRR20E		chr13	-113	1129	2.78	0.407901	+
NM_001130404	PRR20B		chr13	-113	1129	2.78	0.407901	+
NM_001130405	PRR20C		chr13	-113	1129	2.78	0.407901	+
NM_001130406	PRR20D		chr13	-113	1129	2.78	0.407901	+
NM_198441	PRR20A		chr13	-113	1129	2.78	0.407901	+
NM_001130404	PRR20B		chr13	-124	1149	2.7	0.435364	+
NM_001130407	PRR20E		chr13	-124	1149	2.7	0.435364	+
NM_001130405	PRR20C		chr13	-124	1149	2.7	0.435364	+
NM_198441	PRR20A		chr13	-124	1149	2.7	0.435364	+
NM_001130406	PRR20D		chr13	-124	1149	2.7	0.435364	+
NM_001130407	PRR20E		chr13	-11	969	2.58	0.432581	+
NM_198441	PRR20A		chr13	-11	969	2.58	0.432581	+
NM_001130406	PRR20D		chr13	-11	969	2.58	0.432581	+
NM_001130404	PRR20B		chr13	-11	969	2.58	0.432581	+
NM_001130405	PRR20C		chr13	-11	969	2.58	0.432581	+
NM_198441	PRR20A		chr13	-66	1034	2.93	0.583807	+
NM_001130406	PRR20D		chr13	-66	1034	2.93	0.583807	+
NM_001130407	PRR20E		chr13	-66	1034	2.93	0.583807	+
NM_001130404	PRR20B		chr13	-66	1034	2.93	0.583807	+
NM_001130405	PRR20C		chr13	-66	1034	2.93	0.583807	+
NM_020403	PCDH9	This gene belongs to the protocadherin gene family, a subfamily of the cadherin superfamily. The mRNA encodes a cadherin-related neuronal receptor that localizes to synaptic junctions and is putatively involved in specific neuronal connections and signal transduction. Sharing a characteristic with other protocadherin genes, this gene has a notably large exon that encodes six cadherin domains and …	chr13	-334	1059	2.96	0.548894	-
NM_001040153	SLAIN1		chr13	-467	439	2.54	0.553014	+
NM_003991	EDNRB	The protein encoded by this gene is a G protein-coupled receptor which activates a phosphatidylinositol-calcium second messenger system. Its ligand, endothelin, consists of a family of three potent vasoactive peptides: ET1, ET2, and ET3. Studies suggest that the multigenic disorder, Hirschsprung disease type 2, is due to mutations in the endothelin receptor type B gene. Three transcript variants …	chr13	304	424	2.67	0.91724	-
NM_006237	POU4F1	BRN3A (POU4F1) is a class IV POU domain-containing transcription factor highly expressed in the developing sensory nervous system and in cells of the B- and T-lymphocytic lineages (Gerrero et al., 1993 [PubMed 8248179]).[supplied by OMIM]. Publication Note: This RefSeq record includes a subset of the publications that are available for this gene. Please see the Entrez Gene record to access additi…	chr13	-51	464	2.75	0.810096	-
NM_178861	RNF113B		chr13	325	864	3.11	0.699988	-
NM_001032296	STK24	The yeast 'Sterile 20' gene (STE20) functions upstream of the mitogen-activated protein kinase (MAPK) cascade. In mammals, protein kinases related to STE20 can be divided into 2 subfamilies based on their structure and regulation. Members of the PAK subfamily (see PAK3; MIM 300142) contain a C-terminal catalytic domain and an N-terminal regulatory domain that has a CDC42 (MIM 116952)-binding doma…	chr13	101	746	3.03	0.673387	-
NM_015296	DOCK9		chr13	-505	438	2.42	0.256067	-
NM_007129	ZIC2	This gene encodes a member of the ZIC family of C2H2-type zinc finger proteins. This protein functions as a transcriptional repressor and may regulate tissue specific expression of dopamine receptor D1. Mutations in this gene cause holoprosencephaly type 5. Holoprosencephaly is the most common structural anomaly of the human brain. A polyhistidine tract polymorphism in this gene may be associated…	chr13	-31	629	2.21	0.656998	+
NM_052867	NALCN	NALCN forms a voltage-independent, nonselective, noninactivating cation channel permeable to Na+, K+, and Ca(2+). It is responsible for the neuronal background sodium leak conductance (Lu et al., 2007 [PubMed 17448995]).[supplied by OMIM].	chr13	16	159	2.05	0.714238	-
NM_138779	C13orf27		chr13	-33	334	2.43	0.153005	-
NM_003749	IRS2	This gene encodes the insulin receptor substrate 2, a cytoplasmic signaling molecule that mediates effects of insulin, insulin-like growth factor 1, and other cytokines by acting as a molecular adaptor between diverse receptor tyrosine kinases and downstream effectors. The product of this gene is phosphorylated by the insulin receptor tyrosine kinase upon receptor stimulation, as well as by an in…	chr13	203	444	2.24	0.899029	-
NM_003749	IRS2	This gene encodes the insulin receptor substrate 2, a cytoplasmic signaling molecule that mediates effects of insulin, insulin-like growth factor 1, and other cytokines by acting as a molecular adaptor between diverse receptor tyrosine kinases and downstream effectors. The product of this gene is phosphorylated by the insulin receptor tyrosine kinase upon receptor stimulation, as well as by an in…	chr13	-836	139	2.2	0.336787	-
NM_001846	COL4A2	This gene encodes one of the six subunits of type IV collagen, the major structural component of basement membranes. The C-terminal portion of the protein, known as canstatin, is an inhibitor of angiogenesis and tumor growth. Like the other members of the type IV collagen gene family, this gene is organized in a head-to-head conformation with another type IV collagen gene so that each gene pair s…	chr13	-267	234	2.1	0.328971	+
NM_001845	COL4A1	This gene encodes the major type IV alpha collagen chain of basement membranes. Like the other members of the type IV collagen gene family, this gene is organized in a head-to-head conformation with another type IV collagen gene so that each gene pair shares a common promoter. [provided by RefSeq]. Publication Note: This RefSeq record includes a subset of the publications that are available for t…	chr13	133	234	2.1	0.328971	-
NM_005986	SOX1	This intronless gene encodes a member of the SOX (SRY-related HMG-box) family of transcription factors involved in the regulation of embryonic development and in the determination of the cell fate. The encoded protein may act as a transcriptional activator after forming a protein complex with other proteins. In mice, a similar protein regulates the gamma-crystallin genes and is essential for lens…	chr13	-560	729	2.06	0.185681	+
NM_001008895	CUL4A	CUL4A is the ubiquitin ligase component of a multimeric complex involved in the degradation of DNA damage-response proteins (Liu et al., 2009 [PubMed 19481525]).[supplied by OMIM].	chr13	-105	660	2.01	0.296563	+
NM_001127202	PCID2		chr13	-796	660	2.01	0.296563	-
NR_026580	TFDP1	This gene encodes a member of a family of transcription factors that heterodimerize with E2F proteins to enhance their DNA-binding activity and promote transcription from E2F target genes. The encoded protein functions as part of this complex to control the transcriptional activity of numerous genes involved in cell cycle progression from G1 to S phase. Alternative splicing results in multiple tr…	chr13	-110	429	2.43	0.286332	+
NM_007111	TFDP1	This gene encodes a member of a family of transcription factors that heterodimerize with E2F proteins to enhance their DNA-binding activity and promote transcription from E2F target genes. The encoded protein functions as part of this complex to control the transcriptional activity of numerous genes involved in cell cycle progression from G1 to S phase. Alternative splicing results in multiple tr…	chr13	-163	429	2.43	0.286332	+
NR_024609	FLJ44054		chr13	-163	334	2.3	0.830084	-
NM_000820	GAS6	This gene product is a gamma-carboxyglutamic acid (Gla)-containing protein thought to be involved in the stimulation of cell proliferation, and may play a role in thrombosis. Alternatively spliced transcript variants encoding different isoforms have been found for this gene. [provided by RefSeq].	chr13	601	948	2.82	0.614226	+
NM_007368	RASA3	The protein encoded by this gene is member of the GAP1 family of GTPase-activating proteins. The gene product stimulates the GTPase activity of normal RAS p21 but not its oncogenic counterpart. Acting as a suppressor of RAS function, the protein enhances the weak intrinsic GTPase activity of RAS proteins resulting in the inactive GDP-bound form of RAS, thereby allowing control of cellular prolife…	chr13	250	174	2.04	0.764375	-
NM_144985	CDH24		chr14	-417	354	2.95	0.516468	-
NM_015382	HECTD1		chr14	-120	349	2.61	0.477034	-
NM_173607	FAM177A1		chr14	33	149	2.22	0.386501	+
NM_032594	INSM2		chr14	96	549	2.79	0.546193	+
NM_001079668	NKX2-1	This gene encodes a protein initially identified as a thyroid-specific transcription factor. The encoded protein binds to thyroglobulin promoter and regulates the expression of thyroid-specific genes but has also been shown to regulate the expression of genes involved in morphogenesis. Mutations and deletions in this gene are associated with benign hereditary chorea, choreoathetosis, congenital h…	chr14	-722	731	2.43	0.336151	-
NM_001113498	MDGA2		chr14	260	549	4.09	0.868132	-
NM_001083908	C14orf104	This gene encodes a highly conserved protein involved in the preassembly of dynein arm complexes which power cilia. These complexes are found in some cilia and are assembled in the cytoplasm prior to transport for cilia formation. Mutations in this gene have been associated with primary ciliary dyskinesia. Multiple transcript variants encoding different isoforms have been found for this gene.	chr14	39	159	2.99	1.27121	-
NM_021818	SAV1	WW domain-containing proteins are found in all eukaryotes and play an important role in the regulation of a wide variety of cellular functions such as protein degradation, transcription, and RNA splicing. This gene encodes a protein which contains 2 WW domains and a coiled-coil region. It is ubiquitously expressed in adult tissues. The encoded protein is 94% identical to the mouse protein at the …	chr14	266	354	2.33	0.500842	-
NM_181814	ABHD12B		chr14	-13	129	2.19	0.694165	+
NM_007361	NID2	Basement membranes, which are composed of type IV collagens (see MIM 120130), laminins (see LAMC1; MIM 150290), perlecan (HSPG2; MIM 142461), and nidogen (see NID1; MIM 131390), are thin pericellular protein matrices that control a large number of cellular activities, including adhesion, migration, differentiation, gene expression, and apoptosis.[supplied by OMIM].	chr14	-116	548	2.09	0.12667	-
NM_030637	DDHD1		chr14	184	349	2.63	0.954999	-
NM_005776	CNIH		chr14	243	670	3.29	0.857369	-
NM_017799	C14orf101		chr14	-14	329	2.36	0.604864	+
NM_007374	SIX6	The protein encoded by this gene is a homeobox protein that is similar to the Drosophila 'sine oculis' gene product. This gene is found in a cluster of related genes on chromosome 14 and is thought to be involved in eye development. Defects in this gene are a cause of isolated microphthalmia with cataract type 2 (MCOPCT2). [provided by RefSeq].	chr14	412	1044	3.29	0.67996	+
NM_005982	SIX1	The protein encoded by this gene is a homeobox protein that is similar to the Drosophila 'sine oculis' gene product. This gene is found in a cluster of related genes on chromosome 14 and is thought to be involved in limb development. Defects in this gene are a cause of autosomal dominant deafness type 23 (DFNA23) and branchiootic syndrome type 3 (BOS3). [provided by RefSeq]. Sequence Note: This R…	chr14	270	539	2.92	0.450459	-
NM_139318	KCNH5	Voltage-gated potassium (Kv) channels represent the most complex class of voltage-gated ion channels from both functional and structural standpoints. Their diverse functions include regulating neurotransmitter release, heart rate, insulin secretion, neuronal excitability, epithelial electrolyte transport, smooth muscle contraction, and cell volume. This gene encodes a member of the potassium chan…	chr14	-589	129	2.59	0.816162	-
NM_030791	SGPP1	Sphingosine-1-phosphate (S1P) is a bioactive sphingolipid metabolite that regulates diverse biologic processes. SGPP1 catalyzes the degradation of S1P via salvage and recycling of sphingosine into long-chain ceramides (Mandala et al., 2000 [PubMed 10859351]; Le Stunff et al., 2007 [PubMed 17895250]).[supplied by OMIM].	chr14	181	434	2.58	0.302918	-
NM_006370	VTI1B		chr14	238	334	2.36	0.582368	-
NR_024630	C14orf162		chr14	-743	644	2.76	0.671168	-
NM_014734	KIAA0247		chr14	235	434	2.98	0.690899	+
NM_004296	RGS6	Members of the RGS (regulator of G protein signaling) family, such as RGS6, modulate G protein function by activating the intrinsic GTPase activity of the alpha (guanine nucleotide-binding) subunits (Seki et al., 1999 [PubMed 10083744]).[supplied by OMIM]. Publication Note: This RefSeq record includes a subset of the publications that are available for this gene. Please see the Entrez Gene record…	chr14	-737	554	2.9	0.611005	+
NM_024644	C14orf169		chr14	334	669	3.72	1.41782	+
NM_006029	PNMA1		chr14	374	429	3.03	0.911751	-
NM_001105579	TMEM90A		chr14	4	668	2.51	0.478421	-
NM_000428	LTBP2	The protein encoded by this gene belongs to the family of latent transforming growth factor (TGF)-beta binding proteins (LTBP), which are extracellular matrix proteins with multi-domain structure. This protein is the largest member of the LTBP family possessing unique regions and with most similarity to the fibrillins. It has thus been suggested that it may have multiple functions: as a member of…	chr14	-218	644	2.76	0.638817	-
NM_014909	VASH1		chr14	17	539	2.67	0.900794	+
NM_033426	KIAA1737		chr14	-70	259	2.25	0.568125	+
NM_174976	ZDHHC22		chr14	404	459	2.44	0.498757	-
NM_021257	NGB	This gene encodes an oxygen-binding protein that is distantly related to members of the globin gene family. It is highly conserved among other vertebrates. It is expressed in the central and peripheral nervous system where it may be involved in increasing oxygen availability and providing protection under hypoxic/ischemic conditions. [provided by RefSeq]. Publication Note: This RefSeq record incl…	chr14	-60	762	2.56	0.638883	-
NM_199296	ISM2	The protein encoded by this gene contains a type 1 thrombospondin domain, which is present in thrombospondin, a number of proteins involved in the complement pathway, as well as in extracellular matrix proteins. Two alternatively spliced transcript variants encoding distinct isoforms have been observed. [provided by RefSeq].	chr14	147	339	2.38	0.202128	-
NM_138970	NRXN3	Neurexins are a family of proteins that function in the vertebrate nervous system as cell adhesion molecules and receptors. They are encoded by several unlinked genes of which two, NRXN1 and NRXN3, are among the largest known human genes. Three of the genes (NRXN1-3) utilize two alternate promoters and include numerous alternatively spliced exons to generate thousands of distinct mRNA transcripts…	chr14	-176	349	2.12	0.175506	+
NM_005197	FOXN3	This gene is a member of the forkhead/winged helix transcription factor family. Checkpoints are eukaryotic DNA damage-inducible cell cycle arrests at G1 and G2. Checkpoint suppressor 1 suppresses multiple yeast checkpoint mutations including mec1, rad9, rad53 and dun1 by activating a MEC1-independent checkpoint pathway. Alternative splicing is observed at the locus, resulting in distinct isoforms…	chr14	-50	164	2.23	0.295762	-
NM_017970	C14orf102		chr14	253	149	2.32	1.02461	-
NM_001166106	CALM1	This gene encodes a member of the EF-hand calcium-binding protein family. It is one of three genes which encode an identical calcium binding protein which is one of the four subunits of phosphorylase kinase. Two pseudogenes have been identified on chromosome 7 and X. Multiple transcript variants encoding different isoforms have been found for this gene.	chr14	-338	150	2.15	0.197464	+
NM_032560	SMEK1		chr14	-357	244	2.27	0.650257	-
NM_153647	SLC24A4	Potassium-dependent sodium/calcium exchangers, such as NCKX4, are thought to transport 1 intracellular calcium and 1 potassium ion in exchange for 4 extracellular sodium ions (Li et al., 2002 [PubMed 12379639]).[supplied by OMIM].	chr14	-196	544	2.79	0.834878	+
NM_024832	RIN3	RIN3 is a member of the RIN family of Ras interaction-interference proteins, which are binding partners to the RAB5 small GTPases (see RAB5A; MIM 179512) (Kajiho et al., 2003 [PubMed 12972505]).[supplied by OMIM].	chr14	384	538	3.02	0.624018	+
NM_177438	DICER1	This gene encodes a protein possessing an RNA helicase motif containing a DEXH box in its amino terminus and an RNA motif in the carboxy terminus. The encoded protein functions as a ribonuclease and is required by the RNA interference and small temporal RNA (stRNA) pathways to produce the active small RNA component that represses gene expression. Two transcript variants encoding the same protein …	chr14	184	959	3.11	0.751136	-
NR_015415	FLJ45244		chr14	-449	959	3.11	0.751136	+
NM_001144995	CCDC85C		chr14	468	549	2.52	0.663991	-
NM_001159531	BEGAIN		chr14	144	329	2.69	0.384944	-
NR_029696	MIR127	microRNAs (miRNAs) are short (20-24 nt) non-coding RNAs that are involved in post-transcriptional regulation of gene expression in multicellular organisms by affecting both the stability and translation of mRNAs. miRNAs are transcribed by RNA polymerase II as part of capped and polyadenylated primary transcripts (pri-miRNAs) that can be either protein-coding or non-coding. The primary transcript …	chr14	-537	129	2.86	1.12845	+
NM_001362	DIO3	The protein encoded by this intronless gene belongs to the iodothyronine deiodinase family. It catalyzes the inactivation of thyroid hormone by inner ring deiodination of the prohormone thyroxine (T4) and the bioactive hormone 3,3',5-triiodothyronine (T3) to inactive metabolites, 3,3',5'-triiodothyronine (RT3) and 3,3'-diiodothyronine (T2), respectively. This enzyme is highly expressed in the pre…	chr14	-352	444	2.43	0.438706	+
NR_031649	MIR1247	microRNAs (miRNAs) are short (20-24 nt) non-coding RNAs that are involved in post-transcriptional regulation of gene expression in multicellular organisms by affecting both the stability and translation of mRNAs. miRNAs are transcribed by RNA polymerase II as part of capped and polyadenylated primary transcripts (pri-miRNAs) that can be either protein-coding or non-coding. The primary transcript …	chr14	-576	444	2.43	0.438706	-
NM_001376	DYNC1H1	Dyneins are a group of microtubule-activated ATPases that function as molecular motors. They are divided into two subgroups of axonemal and cytoplasmic dyneins. The cytoplasmic dyneins function in intracellular motility, including retrograde axonal transport, protein sorting, organelle movement, and spindle dynamics. Molecules of conventional cytoplasmic dynein are comprised of 2 heavy chain poly…	chr14	247	659	2.46	0.752125	+
NM_005348	HSP90AA1	HSP90 proteins are highly conserved molecular chaperones that have key roles in signal transduction, protein folding, protein degradation, and morphologic evolution. HSP90 proteins normally associate with other cochaperones and play important roles in folding newly synthesized proteins or stabilizing and refolding denatured proteins after stress. There are 2 major cytosolic HSP90 proteins, HSP90A…	chr14	296	941	2.95	0.463748	-
NM_018335	ZNF839		chr14	122	244	2.03	0.360955	+
NM_006035	CDC42BPB	This gene encodes a member of the serine/threonine protein kinase family. The encoded protein contains a Cdc42/Rac-binding p21 binding domain resembling that of PAK kinase. The kinase domain of this protein is most closely related to that of myotonic dystrophy kinase-related ROK. Studies of the similar gene in rat suggested that this kinase may act as a downstream effector of Cdc42 in cytoskeleta…	chr14	57	149	2.7	0.379958	-
NM_183004	EIF5		chr14	245	369	2.97	0.670325	+
NM_002376	MARK3		chr14	-90	829	3.02	0.923956	+
NM_024071	ZFYVE21		chr14	-119	144	2.32	0.665081	+
NM_001100118	XRCC3	This gene encodes a member of the RecA/Rad51-related protein family that participates in homologous recombination to maintain chromosome stability and repair DNA damage. This gene functionally complements Chinese hamster irs1SF, a repair-deficient mutant that exhibits hypersensitivity to a number of different DNA-damaging agents and is chromosomally unstable. A rare microsatellite polymorphism in…	chr14	-202	144	2.32	0.665081	-
NR_029620	MIR203	microRNAs (miRNAs) are short (20-24 nt) non-coding RNAs that are involved in post-transcriptional regulation of gene expression in multicellular organisms by affecting both the stability and translation of mRNAs. miRNAs are transcribed by RNA polymerase II as part of capped and polyadenylated primary transcripts (pri-miRNAs) that can be either protein-coding or non-coding. The primary transcript …	chr14	294	549	2.59	0.433165	+
NM_015197	PACS2		chr14	346	551	2.59	0.63857	+
NM_001134876	C14orf80		chr14	-233	749	2.61	0.461038	+
NR_027457	LOC100133469		chr14	31	249	2.32	0.271772	+
NM_014608	CYFIP1		chr15	-61	229	3.28	0.35784	+
NR_002824	HERC2P2		chr15	119	154	2.46	0.866418	-
NM_018958	C15orf2		chr15	295	544	2.54	0.43012	+
NM_024490	ATP10A	The protein encoded by this gene belongs to the family of P-type cation transport ATPases, and to the subfamily of aminophospholipid-transporting ATPases. The aminophospholipid translocases transport phosphatidylserine and phosphatidylethanolamine from one side of a bilayer to another. This gene is maternally expressed. It maps within the most common interval of deletion responsible for Angelman …	chr15	407	869	3.34	0.979243	-
NR_026589	WHAMML2		chr15	88	249	2.37	0.768129	+
NM_015307	FAM189A1		chr15	-300	540	2.81	0.236192	-
NM_001146095	MTMR15	This gene encodes a member of the myotubularin-related class 1 cysteine-based protein tyrosine phosphatases. The encoded protein may be catalytically inactive. Alternatively spliced transcript variants have been described. [provided by RefSeq].	chr15	265	159	2.34	1.51905	+
NM_014967	MTMR15	This gene encodes a member of the myotubularin-related class 1 cysteine-based protein tyrosine phosphatases. The encoded protein may be catalytically inactive. Alternatively spliced transcript variants have been described. [provided by RefSeq].	chr15	244	159	2.34	1.51905	+
NR_027409	GOLGA8A	The Golgi apparatus, which participates in glycosylation and transport of proteins and lipids in the secretory pathway, consists of a series of stacked, flattened membrane sacs referred to as cisternae. Interactions between the Golgi and microtubules are thought to be important for the reorganization of the Golgi after it fragments during mitosis. The golgins constitute a family of proteins which…	chr15	403	546	2.22	0.688486	-
NM_001039905	C15orf56		chr15	-20	749	2.7	0.921204	-
NM_005258	GCHFR	GTP cyclohydrolase I feedback regulatory protein binds to and mediates tetrahydrobiopterin inhibition of GTP cyclohydrolase I. The regulatory protein, GCHFR, consists of a homodimer. It is postulated that GCHFR may play a role in regulating phenylalanine metabolism in the liver and in the production of biogenic amine neurotransmitters and nitric oxide. [provided by RefSeq]. Publication Note: This…	chr15	295	364	2.62	0.613643	+
NM_001032367	SPINT1	The protein encoded by this gene is a member of the Kunitz family of serine protease inhibitors. The protein is a potent inhibitor specific for HGF activator and is thought to be involved in the regulation of the proteolytic activation of HGF in injured tissues. Alternative splicing results in multiple variants encoding different isoforms. [provided by RefSeq].	chr15	297	544	3.01	0.587717	+
NM_172095	CATSPER2	Calcium ions play a primary role in the regulation of sperm motility. This gene belongs to a family of putative cation channels that are specific to spermatozoa and localize to the flagellum. The protein family features a single repeat with six membrane-spanning segments and a predicted calcium-selective pore region. This gene is part of a tandem repeat on chromosome 15q15; the second copy of thi…	chr15	-492	556	2.47	0.43864	-
NM_007347	AP4E1	The heterotetrameric adaptor protein (AP) complexes sort integral membrane proteins at various stages of the endocytic and secretory pathways. AP4 is composed of 2 large chains, beta-4 (AP4B1; MIM 607245) and epsilon-4 (AP4E1), a medium chain, mu-4 (AP4M1; MIM 602296), and a small chain, sigma-4 (AP4S1; MIM 607243).[supplied by OMIM].	chr15	-161	229	2.41	0.265681	+
NM_020396	BCL2L10	The protein encoded by this gene belongs to the BCL-2 protein family. BCL-2 family members form hetero- or homodimers and act as anti- or pro-apoptotic regulators that are involved in a wide variety of cellular activities. The protein encoded by this gene contains conserved BH4, BH1 and BH2 domains. This protein can interact with other members of BCL-2 protein family including BCL2, BCL2L1/BCL-X(…	chr15	94	124	2.37	1.33473	-
NM_015617	PYGO1		chr15	-234	144	2.73	0.552643	-
NM_173814	PRTG		chr15	176	269	2.52	0.311077	-
NM_170696	ALDH1A2	This protein belongs to the aldehyde dehydrogenase family of proteins. The product of this gene is an enzyme that catalyzes the synthesis of retinoic acid (RA) from retinaldehyde. Retinoic acid, the active derivative of vitamin A (retinol), is a hormonal signaling molecule that functions in developing and adult tissues. The studies of a similar mouse gene suggest that this enzyme and the cytochro…	chr15	-350	444	2.49	0.333103	-
NM_024755	SLTM		chr15	152	445	2.38	0.331483	-
NM_152450	FAM81A		chr15	46	454	2.53	1.10079	+
NM_134262	RORA	The protein encoded by this gene is a member of the NR1 subfamily of nuclear hormone receptors. It can bind as a monomer or as a homodimer to hormone response elements upstream of several genes to enhance the expression of those genes. The specific functions of this protein are not known, but it has been shown to interact with NM23-2, a nucleoside diphosphate kinase involved in organogenesis and …	chr15	322	766	2	0.209132	-
NM_134261	RORA	The protein encoded by this gene is a member of the NR1 subfamily of nuclear hormone receptors. It can bind as a monomer or as a homodimer to hormone response elements upstream of several genes to enhance the expression of those genes. The specific functions of this protein are not known, but it has been shown to interact with NM23-2, a nucleoside diphosphate kinase involved in organogenesis and …	chr15	350	1056	3.96	0.791974	-
NM_006537	USP3		chr15	346	454	2.11	0.476775	+
NM_014326	DAPK2	This gene encodes a protein that belongs to the serine/threonine protein kinase family. This protein contains a N-terminal protein kinase domain followed by a conserved calmodulin-binding domain with significant similarity to that of death-associated protein kinase 1 (DAPK1), a positive regulator of programmed cell death. Overexpression of this gene was shown to induce cell apoptosis. It uses mul…	chr15	-64	249	2.49	0.433556	-
NM_001101362	LOC390594		chr15	756	1139	5.2	1.45832	+
NM_016395	PTPLAD1		chr15	391	539	2.71	0.635907	+
NM_001143936	C15orf61		chr15	187	669	3.46	1.03662	+
NM_001031807	LBXCOR1		chr15	1883	4026	3.02	0.663016	+
NM_017882	CLN6	This gene is one of eight which have been associated with neuronal ceroid lipofuscinoses (NCL). Also referred to as Batten disease, NCL comprises a class of autosomal recessive, neurodegenerative disorders affecting children. The genes responsible likely encode proteins involved in the degradation of post-translationally modified proteins in lysosomes. The primary defect in NCL disorders is thoug…	chr15	418	452	2.57	0.547655	-
NM_006091	CORO2B		chr15	-101	264	2.17	0.43633	+
NM_017691	LRRC49		chr15	-660	344	2.65	1.13801	+
NM_002499	NEO1		chr15	292	329	2.28	0.602962	+
NM_001042367	C15orf60		chr15	-470	254	2.29	0.416684	+
NM_004255	COX5A	Cytochrome c oxidase (COX) is the terminal enzyme of the mitochondrial respiratory chain. It is a multi-subunit enzyme complex that couples the transfer of electrons from cytochrome c to molecular oxygen and contributes to a proton electrochemical gradient across the inner mitochondrial membrane. The complex consists of 13 mitochondrial- and nuclear-encoded subunits. The mitochondrially-encoded s…	chr15	281	234	2.18	0.276537	-
NM_001145335	UBE2Q2		chr15	-742	235	2.29	0.633229	+
NM_173469	UBE2Q2		chr15	20	235	2.29	0.633229	+
NM_005530	IDH3A	Isocitrate dehydrogenases catalyze the oxidative decarboxylation of isocitrate to 2-oxoglutarate. These enzymes belong to two distinct subclasses, one of which utilizes NAD(+) as the electron acceptor and the other NADP(+). Five isocitrate dehydrogenases have been reported: three NAD(+)-dependent isocitrate dehydrogenases, which localize to the mitochondrial matrix, and two NADP(+)-dependent isoc…	chr15	244	644	3.75	0.954671	+
NM_001166694	CHRNA3	This locus encodes a member of the nicotinic acetylcholine receptor family of proteins. Members of this family of proteins form pentameric complexes comprised of both alpha and beta subunits. This locus encodes an alpha-type subunit, as it contains characteristic adjacent cysteine residues. The encoded protein is a ligand-gated ion channel that likely plays a role in neurotransmission. Polymorphi…	chr15	257	439	3.63	0.721425	-
NM_001146341	ANKRD34C		chr15	109	155	2.33	0.682915	+
NM_015206	KIAA1024		chr15	28	1054	2.82	0.676429	+
NM_019006	ZFAND6		chr15	237	424	2.53	0.406432	+
NM_014862	ARNT2	This gene encodes a member of the basic-helix-loop-helix-Per-Arnt-Sim (bHLH-PAS) superfamily of transcription factors. The encoded protein acts as a partner for several sensor proteins of the bHLH-PAS family, forming heterodimers with the sensor proteins that bind regulatory DNA sequences in genes responsive to developmental and environmental stimuli. Under hypoxic conditions, the encoded protein…	chr15	-206	544	3.24	0.612294	+
NM_021214	FAM108C1		chr15	230	129	2.54	0.503062	+
NM_022566	MESDC1		chr15	35	1070	3.31	0.459328	+
NM_004644	AP3B2	Adaptor protein-3 (AP3) is a heterotetrameric vesicle-coat protein complex. Some AP3 subunits are ubiquitously expressed, whereas others are expressed exclusively in neurons. The neuron-specific AP3 complex, which includes AP3B2, is thought to serve neuron-specific functions such as neurotransmitter release (Grabner et al., 2006 [PubMed 16788073]).[supplied by OMIM].	chr15	243	555	2.42	0.576472	-
NM_001717	BNC1	The protein encoded by this gene is a zinc finger protein present in the basal cell layer of the epidermis and in hair follicles. It is also found in abundance in the germ cells of testis and ovary. This protein is thought to play a regulatory role in keratinocyte proliferation and it may also be a regulator for rRNA transcription. This gene seems to have multiple alternatively spliced transcript…	chr15	744	1453	3.84	0.650226	-
NM_207517	ADAMTSL3		chr15	289	534	2.1	0.345048	+
NM_173454	PDE8A	Phosphodiesterases (PDEs) regulate the intracellular levels of cAMP and cGMP. These cyclic nucleotides play an important role as second messengers in multiple physiologic processes, including regulation of vascular resistance, cardiac output, visceral motility, immune response, inflammation, neuroplasticity, vision, and reproduction. PDEs comprise a large superfamily of enzymes divided into 10 fa…	chr15	146	835	2.72	0.588491	+
NM_001135	ACAN	This gene is a member of the aggrecan/versican proteoglycan family. The encoded protein is an integral part of the extracellular matrix in cartilagenous tissue and it withstands compression in cartilage. Mutations in this gene may be involved in skeletal dysplasia and spinal degeneration. Multiple alternatively spliced transcript variants that encode different protein isoforms have been observed …	chr15	-43	124	2.02	0.156333	+
NM_001039958	MESP2	This gene encodes a member of the bHLH family of transcription factors and plays a key role in defining the rostrocaudal patterning of somites via interactions with multiple Notch signaling pathways. This gene is expressed in the anterior presomitic mesoderm and is downregulated immediately after the formation of segmented somites. This gene also plays a role in the formation of epithelial somiti…	chr15	438	664	2.89	0.610748	+
NM_001150	ANPEP	Aminopeptidase N is located in the small-intestinal and renal microvillar membrane, and also in other plasma membranes. In the small intestine aminopeptidase N plays a role in the final digestion of peptides generated from hydrolysis of proteins by gastric and pancreatic proteases. Its function in proximal tubular epithelial cells and other cell types is less clear. The large extracellular carbox…	chr15	-10	141	2.26	0.151791	-
NM_003870	IQGAP1	This gene encodes a member of the IQGAP family. The protein contains four IQ domains, one calponin homology domain, one Ras-GAP domain and one WW domain. It interacts with components of the cytoskeleton, with cell adhesion molecules, and with several signaling molecules to regulate cell morphology and motility. Expression of the protein is upregulated by gene amplification in two gastric cancer c…	chr15	335	449	3.06	0.630848	+
NM_001166286	RGMA	This gene encodes a member of the repulsive guidance molecule family. The encoded protein is a glycosylphosphatidylinositol-anchored glycoprotein that functions as an axon guidance protein in the developing and adult central nervous system. This protein may also function as a tumor suppressor in some cancers. Alternate splicing results in multiple transcript variants. [provided by RefSeq].	chr15	-323	339	2.61	0.394955	-
NM_001166289	RGMA	This gene encodes a member of the repulsive guidance molecule family. The encoded protein is a glycosylphosphatidylinositol-anchored glycoprotein that functions as an axon guidance protein in the developing and adult central nervous system. This protein may also function as a tumor suppressor in some cancers. Alternate splicing results in multiple transcript variants. [provided by RefSeq].	chr15	226	339	2.61	0.394955	-
NM_001166287	RGMA	This gene encodes a member of the repulsive guidance molecule family. The encoded protein is a glycosylphosphatidylinositol-anchored glycoprotein that functions as an axon guidance protein in the developing and adult central nervous system. This protein may also function as a tumor suppressor in some cancers. Alternate splicing results in multiple transcript variants. [provided by RefSeq].	chr15	-1114	829	3.09	0.596697	-
NM_020211	RGMA	This gene encodes a member of the repulsive guidance molecule family. The encoded protein is a glycosylphosphatidylinositol-anchored glycoprotein that functions as an axon guidance protein in the developing and adult central nervous system. This protein may also function as a tumor suppressor in some cancers. Alternate splicing results in multiple transcript variants. [provided by RefSeq].	chr15	-423	829	3.09	0.596697	-
NM_138319	PCSK6	The protein encoded by this gene belongs to the subtilisin-like proprotein convertase family. The members of this family are proprotein convertases that process latent precursor proteins into their biologically active products. This encoded protein is a calcium-dependent serine endoprotease that can cleave precursor protein at their paired basic amino acid processing sites. Some of its substrates…	chr15	-665	362	2.55	0.724815	-
NM_001003938	HBM	The human alpha globin gene cluster located on chromosome 16 spans about 30 kb and includes seven loci: 5'- zeta - pseudozeta - mu - pseudoalpha-1 - alpha-2 - alpha-1 - theta - 3'. This gene has an ORF encoding a 141 aa polypeptide which is similar to the delta globins found in reptiles and birds. This locus was originally described as a pseudogene; however, it is currently thought to be a protei…	chr16	6	437	2.91	0.693965	+
NM_000517	HBA2	The human alpha globin gene cluster located on chromosome 16 spans about 30 kb and includes seven loci: 5'- zeta - pseudozeta - mu - pseudoalpha-1 - alpha-2 - alpha-1 - theta - 3'. The alpha-2 (HBA2) and alpha-1 (HBA1) coding sequences are identical. These genes differ slightly over the 5' untranslated regions and the introns, but they differ significantly over the 3' untranslated regions. Two al…	chr16	111	365	2.36	0.191074	+
NM_005331	HBQ1	Theta-globin mRNA is found in human fetal erythroid tissue but not in adult erythroid or other nonerythroid tissue. The theta-1 gene may be expressed very early in embryonic life, perhaps sometime before 5 weeks. Theta-1 is a member of the human alpha-globin gene cluster that involves five functional genes and two pseudogenes. The order of genes is: 5' - zeta - pseudozeta - mu - pseudoalpha-2 -ps…	chr16	493	744	2.61	0.842223	+
NM_183337	RGS11	The protein encoded by this gene belongs to the RGS (regulator of G protein signaling) family. Members of the RGS family act as GTPase-activating proteins on the alpha subunits of heterotrimeric, signal-transducing G proteins. This protein inhibits signal transduction by increasing the GTPase activity of G protein alpha subunits, thereby driving them into their inactive GDP-bound form. Alternativ…	chr16	128	171	2.15	0.234906	-
NR_024121	C16orf10		chr16	249	434	2.81	1.02058	-
NM_005632	SOLH	This gene encodes a protein containing zinc-finger-like repeats and a calpain-like protease domain. The encoded protein may function as a transcription factor, RNA-binding protein, or in protein-protein interactions during visual system development.	chr16	-697	434	2.81	1.02058	+
NM_001005920	JMJD8		chr16	288	249	2.1	0.406662	-
NM_153350	FBXL16	Members of the F-box protein family, such as FBXL16, are characterized by an approximately 40-amino acid F-box motif. SCF complexes, formed by SKP1 (MIM 601434), cullin (see CUL1; MIM 603134), and F-box proteins, act as protein-ubiquitin ligases. F-box proteins interact with SKP1 through the F box, and they interact with ubiquitination targets through other protein interaction domains (Jin et al.…	chr16	-214	129	2.48	0.349143	-
NM_023933	FAM173A		chr16	140	234	3.3	0.667448	+
NM_022493	NARFL		chr16	-107	945	3.58	0.822365	-
NM_001053	SSTR5	Somatostatin acts at many sites to inhibit the release of many hormones and other secretory proteins. The biological effects of somatostatin are probably mediated by a family of G protein-coupled receptors that are expressed in a tissue-specific manner. SSTR5 is a member of the superfamily of receptors having seven transmembrane segments. [provided by RefSeq]. Sequence Note: This RefSeq record wa…	chr16	578	1354	2.58	0.689063	+
NR_027242	LOC146336		chr16	-627	1354	2.58	0.689063	-
NM_020825	CRAMP1L		chr16	-2	560	2.43	0.389877	+
NM_144570	HN1L		chr16	-18	359	2.12	0.665539	+
NM_001010865	EME2	EME2 forms a heterodimer with MUS81 (MIM 606591) that functions as an XPF (MIM 278760)-type flap/fork endonuclease in DNA repair (Ciccia et al., 2007 [PubMed 17289582]).[supplied by OMIM].	chr16	-439	154	2.64	0.36512	+
NM_001142398	FAHD1		chr16	-733	749	3.18	0.923566	+
NM_001009606	HS3ST6		chr16	-98	461	3.13	0.642206	-
NR_003020	SNORA78		chr16	-370	249	2.3	0.226131	+
NR_003142	SNHG9		chr16	-182	249	2.3	0.226131	+
NM_002952	RPS2	Ribosomes, the organelles that catalyze protein synthesis, consist of a small 40S subunit and a large 60S subunit. Together these subunits are composed of 4 RNA species and approximately 80 structurally distinct proteins. This gene encodes a ribosomal protein that is a component of the 40S subunit. The protein belongs to the S5P family of ribosomal proteins. It is located in the cytoplasm. This g…	chr16	13	249	2.3	0.226131	-
NM_001042371	PGP		chr16	222	1331	3.85	0.858023	-
NM_006711	RNPS1	This gene encodes a protein that is part of a post-splicing multiprotein complex involved in both mRNA nuclear export and mRNA surveillance. mRNA surveillance detects exported mRNAs with truncated open reading frames and initiates nonsense-mediated mRNA decay (NMD). When translation ends upstream from the last exon-exon junction, this triggers NMD to degrade mRNAs containing premature stop codons…	chr16	-37	364	2.61	0.285456	-
NM_080594	RNPS1	This gene encodes a protein that is part of a post-splicing multiprotein complex involved in both mRNA nuclear export and mRNA surveillance. mRNA surveillance detects exported mRNAs with truncated open reading frames and initiates nonsense-mediated mRNA decay (NMD). When translation ends upstream from the last exon-exon junction, this triggers NMD to degrade mRNAs containing premature stop codons…	chr16	280	364	2.61	0.285456	-
NR_003574	ABCA17P		chr16	-587	1241	3.26	0.459885	+
NM_001089	ABCA3	The membrane-associated protein encoded by this gene is a member of the superfamily of ATP-binding cassette (ABC) transporters. ABC proteins transport various molecules across extra- and intracellular membranes. ABC genes are divided into seven distinct subfamilies (ABC1, MDR/TAP, MRP, ALD, OABP, GCN20, White). This protein is a member of the ABC1 subfamily. Members of the ABC1 subfamily comprise…	chr16	412	1241	3.26	0.459885	-
NM_020705	TBC1D24		chr16	-218	255	2.76	0.404326	+
NR_027275	LOC100128788		chr16	-439	329	2.59	1.00339	-
NM_207013	TCEB2	This gene encodes the protein elongin B, which is a subunit of the transcription factor B (SIII) complex. The SIII complex is composed of elongins A/A2, B and C. It activates elongation by RNA polymerase II by suppressing transient pausing of the polymerase at many sites within transcription units. Elongin A functions as the transcriptionally active component of the SIII complex, whereas elongins…	chr16	192	438	2.74	0.481276	-
NM_021195	CLDN6		chr16	138	1051	2.94	0.687997	-
NM_022468	MMP25	Proteins of the matrix metalloproteinase (MMP) family are involved in the breakdown of extracellular matrix in normal physiological processes, such as embryonic development, reproduction, and tissue remodeling, as well as in disease processes, such as arthritis and metastasis. Most MMPs are secreted as inactive proproteins which are activated when cleaved by extracellular proteinases. However, th…	chr16	199	157	2.47	0.31234	+
NM_198087	ZNF200		chr16	-620	244	2.02	0.822329	-
NM_003454	ZNF200		chr16	-891	244	2.02	0.822329	-
NM_198088	ZNF200		chr16	-621	244	2.02	0.822329	-
NM_153028	ZNF75A		chr16	44	154	2.77	0.608778	+
NM_001079846	CREBBP	This gene is ubiquitously expressed and is involved in the transcriptional coactivation of many different transcription factors. First isolated as a nuclear protein that binds to cAMP-response element binding protein (CREB), this gene is now known to play critical roles in embryonic development, growth control, and homeostasis by coupling chromatin remodeling to transcription factor recognition. …	chr16	-631	266	2.09	1.22123	-
NM_145253	FAM100A		chr16	-110	1046	2.36	0.374898	-
NM_032349	NUDT16L1		chr16	227	644	3.87	1.01144	+
NM_024589	ROGDI		chr16	217	229	2.41	0.411295	-
NM_001079514	UBN1		chr16	-175	854	2.55	0.728153	+
NM_032569	GLYR1		chr16	-433	854	2.55	0.728153	-
NM_001042476	CARHSP1		chr16	2	345	2.75	0.708454	-
NM_001134407	GRIN2A	N-methyl-D-aspartate (NMDA) receptors are a class of ionotropic glutamate-gated ion channels. These receptors have been shown to be involved in long-term potentiation, an activity-dependent increase in the efficiency of synaptic transmission thought to underlie certain kinds of memory and learning. NMDA receptor channels are heteromers composed of the key receptor subunit NMDAR1 (GRIN1) and 1 or …	chr16	-710	244	2.42	0.00959902	-
NM_000833	GRIN2A	N-methyl-D-aspartate (NMDA) receptors are a class of ionotropic glutamate-gated ion channels. These receptors have been shown to be involved in long-term potentiation, an activity-dependent increase in the efficiency of synaptic transmission thought to underlie certain kinds of memory and learning. NMDA receptor channels are heteromers composed of the key receptor subunit NMDAR1 (GRIN1) and 1 or …	chr16	-362	244	2.42	0.00959902	-
NM_015914	TXNDC11		chr16	241	434	2.54	0.446116	-
NM_178541	LOC339047		chr16	-474	249	2.1	0.326007	+
NM_178541	LOC339047		chr16	-434	249	2.01	0.224977	-
NM_001105249	TMC5		chr16	-9	434	2.78	0.556261	+
NM_018119	POLR3E		chr16	184	529	3.17	0.94235	+
NM_020718	USP31		chr16	231	754	3.05	0.558903	-
NM_000336	SCNN1B	Nonvoltage-gated, amiloride-sensitive, sodium channels control fluid and electrolyte transport across epithelia in many organs. These channels are heteromeric complexes consisting of 3 subunits: alpha, beta, and gamma. This gene encodes the beta subunit, and mutations in this gene have been associated with pseudohypoaldosteronism type 1 (PHA1), and Liddle syndrome. [provided by RefSeq]. Publicati…	chr16	-358	349	2.45	0.472581	+
NM_212535	PRKCB	Protein kinase C (PKC) is a family of serine- and threonine-specific protein kinases that can be activated by calcium and second messenger diacylglycerol. PKC family members phosphorylate a wide variety of protein targets and are known to be involved in diverse cellular signaling pathways. PKC family members also serve as major receptors for phorbol esters, a class of tumor promoters. Each member…	chr16	0	149	2.3	0.605599	+
NM_148416	ATXN2L	This gene encodes an ataxin type 2 related protein of unknown function. This protein is a member of the spinocerebellar ataxia (SCAs) family, which is associated with a complex group of neurodegenerative disorders. Several alternatively spliced transcripts encoding different isoforms have been found for this gene. [provided by RefSeq].	chr16	-152	445	3.11	0.639471	+
NR_003083	SLC6A10P		chr16	-512	528	2.99	1.01801	-
NR_031727	MIR1826	microRNAs (miRNAs) are short (20-24 nt) non-coding RNAs that are involved in post-transcriptional regulation of gene expression in multicellular organisms by affecting both the stability and translation of mRNAs. miRNAs are transcribed by RNA polymerase II as part of capped and polyadenylated primary transcripts (pri-miRNAs) that can be either protein-coding or non-coding. The primary transcript …	chr16	-555	167	2.21	0.41685	+
NM_001142466	GPT2	GPT (MIM 138200) and GPT2 (EC 2.6.1.2), also known as alanine transaminases, are pyridoxal enzymes that catalyze the reversible transamination between alanine and 2-oxoglutarate to form pyruvate and glutamate. By mediating the conversion of these 4 major intermediate metabolites, these transaminases have roles in gluconeogenesis and in amino acid metabolism.[supplied by OMIM].	chr16	-516	754	3.05	0.753957	+
NM_133443	GPT2	GPT (MIM 138200) and GPT2 (EC 2.6.1.2), also known as alanine transaminases, are pyridoxal enzymes that catalyze the reversible transamination between alanine and 2-oxoglutarate to form pyruvate and glutamate. By mediating the conversion of these 4 major intermediate metabolites, these transaminases have roles in gluconeogenesis and in amino acid metabolism.[supplied by OMIM].	chr16	278	754	3.05	0.753957	+
NM_018092	NETO2	This gene encodes a predicted transmembrane protein containing two extracellular CUB domains followed by a low-density lipoprotein class A (LDLa) domain. It also has an intracellular FXNPXY-like motif, which has been shown in other proteins to be essential for the internalization of clathrin coated pits during endocytosis. Alternatively spliced transcript variants have been observed, but they hav…	chr16	-25	1449	3.58	0.728469	-
NM_004352	CBLN1	This gene encodes a cerebellum-specific precursor protein, precerebellin, with similarity to the globular (non-collagen-like) domain of complement component C1qB. Precerebellin is processed to give rise to several derivatives, including the hexadecapeptide, cerebellin, which is highly enriched in postsynaptic structures of Purkinje cells. Cerebellin has also been found in human and rat adrenals, …	chr16	-120	749	3.16	0.520901	-
NM_013263	BRD7		chr16	63	249	2.3	0.611541	-
NM_001042412	CYLD	This gene is encodes a cytoplasmic protein with three cytoskeletal-associated protein-glycine-conserved (CAP-GLY) domains that functions as a deubiquitinating enzyme. Mutations in this gene have been associated with cylindromatosis, multiple familial trichoepithelioma, and Brooke-Spiegler syndrome. Alternate transcriptional splice variants, encoding different isoforms, have been characterized. [p…	chr16	161	254	2.19	0.745766	+
NM_001042355	CYLD	This gene is encodes a cytoplasmic protein with three cytoskeletal-associated protein-glycine-conserved (CAP-GLY) domains that functions as a deubiquitinating enzyme. Mutations in this gene have been associated with cylindromatosis, multiple familial trichoepithelioma, and Brooke-Spiegler syndrome. Alternate transcriptional splice variants, encoding different isoforms, have been characterized. [p…	chr16	229	254	2.19	0.745766	+
NM_002968	SALL1	The protein encoded by this gene is a zinc finger transcriptional repressor and may be part of the NuRD histone deacetylase complex (HDAC). Defects in this gene are a cause of Townes-Brocks syndrome (TBS) as well as bronchio-oto-renal syndrome (BOR). Two transcript variants encoding different isoforms have been found for this gene. [provided by RefSeq].	chr16	541	1050	2.56	0.492173	-
NM_001127892	SALL1	The protein encoded by this gene is a zinc finger transcriptional repressor and may be part of the NuRD histone deacetylase complex (HDAC). Defects in this gene are a cause of Townes-Brocks syndrome (TBS) as well as bronchio-oto-renal syndrome (BOR). Two transcript variants encoding different isoforms have been found for this gene. [provided by RefSeq].	chr16	-134	1050	2.56	0.492173	-
NM_001043	SLC6A2	The SLC6A2 gene encodes a norepinephrine (noradrenaline) transporter, which is responsible for reuptake of norepinephrine into presynaptic nerve terminals and is a regulator of norepinephrine homeostasis (Kim et al., 2006 [PubMed 17146058]).[supplied by OMIM]. Publication Note: This RefSeq record includes a subset of the publications that are available for this gene. Please see the Entrez Gene re…	chr16	121	349	2.97	0.877501	+
NR_003276	CES4		chr16	278	354	2.31	0.21973	+
NM_005954	MT3		chr16	32	434	3.08	0.705717	+
NM_015993	PLLP		chr16	-29	242	2.76	0.630728	-
NM_004614	TK2	Thymidine kinase-2 (TK2) is a mitochondrial deoxyribonucleoside kinase that phosphorylates thymidine, deoxycytidine, and deoxyuridine, as well as antiviral and anticancer nucleoside analogs (Johansson and Karlsson, 1997 [PubMed 9079672]).[supplied by OMIM]. Publication Note: This RefSeq record includes a subset of the publications that are available for this gene. Please see the Entrez Gene recor…	chr16	388	757	2.34	0.365629	-
NM_052999	CMTM1	This gene belongs to the chemokine-like factor gene superfamily, a novel family that is similar to the chemokine and the transmembrane 4 superfamilies of signaling molecules. The protein encoded by this gene may play an important role in testicular development. Alternatively spliced transcript variants encoding different isoforms have been identified.	chr16	325	349	3.39	0.691555	+
NM_144673	CMTM2	This gene belongs to the chemokine-like factor gene superfamily, a novel family that links the chemokine and the transmembrane 4 superfamilies of signaling molecules. The protein encoded by this gene may play an important role in testicular development.	chr16	-256	249	2.71	0.485804	+
NM_006141	DYNC1LI2	Cytoplasmic dynein is a microtubule-associated motor protein (Hughes et al., 1995 [PubMed 7738094]). See DYNC1H1 (MIM 600112) for general information about dyneins.[supplied by OMIM].	chr16	60	449	2.72	0.49585	-
NM_022845	CBFB	The protein encoded by this gene is the beta subunit of a heterodimeric core-binding transcription factor belonging to the PEBP2/CBF transcription factor family which master-regulates a host of genes specific to hematopoiesis (e.g., RUNX1) and osteogenesis (e.g., RUNX2). The beta subunit is a non-DNA binding regulatory subunit; it allosterically enhances DNA binding by alpha subunit as the comple…	chr16	539	865	2.69	0.545654	+
NM_001538	HSF4	Heat-shock transcription factors (HSFs) activate heat-shock response genes under conditions of heat or other stresses. HSF4 lacks the carboxyl-terminal hydrophobic repeat which is shared among all vertebrate HSFs and has been suggested to be involved in the negative regulation of DNA binding activity. Two alternatively spliced transcripts encoding distinct isoforms and possessing different transc…	chr16	-41	764	2.2	0.372027	+
NM_001012984	C16orf86		chr16	-164	234	2.53	0.254772	+
NM_032140	C16orf48		chr16	76	234	2.53	0.254772	-
NM_006742	PSKH1		chr16	-25	229	2.25	1.58626	+
NM_022357	DPEP3	This gene encodes a membrane-bound glycoprotein from the family of dipeptidases involved in hydrolytic metabolism of various dipeptides, including penem and carbapenem beta-lactam antibiotics. This gene is located on chromosome 16 in a cluster with another member of this family. Alternatively spliced transcript variants that encode different isoforms have been found for this gene. [provided by Re…	chr16	157	369	2.21	0.285439	-
NM_003983	SLC7A6		chr16	249	639	3.06	0.394611	+
NM_022341	PDF	Protein synthesis proceeds after formylation of methionine by methionyl-tRNA formyl transferase (FMT) and transfer of the charged initiator f-met tRNA to the ribosome. In eubacteria and eukaryotic organelles the product of this gene, peptide deformylase (PDF), removes the formyl group from the initiating methionine of nascent peptides. In eubacteria, deformylation of nascent peptides is required …	chr16	218	139	2.13	0.830931	-
NM_001361	DHODH	The protein encoded by this gene catalyzes the fourth enzymatic step, the ubiquinone-mediated oxidation of dihydroorotate to orotate, in de novo pyrimidine biosynthesis. This protein is a mitochondrial protein located on the outer surface of the inner mitochondrial membrane. [provided by RefSeq]. Publication Note: This RefSeq record includes a subset of the publications that are available for thi…	chr16	-13	539	2.85	0.641258	+
NM_014567	BCAR1	BCAR1, or CAS, is an Src (MIM 190090) family kinase substrate involved in various cellular events, including migration, survival, transformation, and invasion (Sawada et al., 2006 [PubMed 17129785]).[supplied by OMIM]. Publication Note: This RefSeq record includes a subset of the publications that are available for this gene. Please see the Entrez Gene record to access additional publications.	chr16	245	754	4.2	0.855946	-
NM_024533	CHST5	The carbohydrates of glycoconjugates are highly diverse structures with variation in monosaccharide composition, glycosidic linkage positions, and branching of chains. Further diversity is added by the covalent addition of sulfate moieties to particular hydroxyl groups and amino groups of saccharides. The sulfate modifications of glycoproteins can be extensive in amount and frequently occur at hi…	chr16	-287	724	2.82	0.488091	-
NM_022041	GAN	This gene encodes a member of the cytoskeletal BTB/kelch (Broad-Complex, Tramtrack and Bric a brac) repeat family. The encoded protein plays a role in neurofilament architecture and is involved in mediating the ubiquitination and degradation of some proteins. Defects in this gene are a cause of giant axonal neuropathy (GAN). [provided by RefSeq]. Sequence Note: This RefSeq record was created from…	chr16	346	637	3.24	0.444538	+
NM_012213	MLYCD	The product of this gene catalyzes the breakdown of malonyl-CoA to acetyl-CoA and carbon dioxide. Malonyl-CoA is an intermediate in fatty acid biosynthesis, and also inhibits the transport of fatty acyl CoAs into mitochondria. Consequently, the encoded protein acts to increase the rate of fatty acid oxidation. It is found in mitochondria, peroxisomes, and the cytoplasm. Mutations in this gene res…	chr16	345	444	2.55	0.861835	+
NM_003791	MBTPS1	The encoded protein has a central role in the regulation of lipid metabolism in cells. It is a sterol-regulated subtilisin-like serine protease that cleaves ER membrane-bound sterol regulatory element-binding proteins (SREBPs), a reaction that initiates the two-step proteolytic process by which transcriptionally active fragments of SREBPs are released from the membrane for translocation to the nu…	chr16	164	239	2.2	1.20733	-
NM_001145400	ADAD2		chr16	116	149	2.15	0.514618	+
NM_006067	COX4NB		chr16	-36	569	3.2	0.70498	-
NM_001861	COX4I1	Cytochrome c oxidase (COX) is the terminal enzyme of the mitochondrial respiratory chain. It is a multi-subunit enzyme complex that couples the transfer of electrons from cytochrome c to molecular oxygen and contributes to a proton electrochemical gradient across the inner mitochondrial membrane. The complex consists of 13 mitochondrial- and nuclear-encoded subunits. The mitochondrially-encoded s…	chr16	-10	569	3.2	0.70498	+
NM_024735	FBXO31	Members of the F-box protein family, such as FBXO31, are characterized by an approximately 40-amino acid F-box motif. SCF complexes, formed by SKP1 (MIM 601434), cullin (see CUL1; MIM 603134), and F-box proteins, act as protein-ubiquitin ligases. F-box proteins interact with SKP1 through the F box, and they interact with ubiquitination targets through other protein interaction domains (Jin et al.…	chr16	-378	734	2.35	0.673846	-
NR_024568	FBXO31	Members of the F-box protein family, such as FBXO31, are characterized by an approximately 40-amino acid F-box motif. SCF complexes, formed by SKP1 (MIM 601434), cullin (see CUL1; MIM 603134), and F-box proteins, act as protein-ubiquitin ligases. F-box proteins interact with SKP1 through the F box, and they interact with ubiquitination targets through other protein interaction domains (Jin et al.…	chr16	-2	139	2.12	0.481718	-
NM_022818	MAP1LC3B	The product of this gene is a subunit of neuronal microtubule-associated MAP1A and MAP1B proteins, which are involved in microtubule assembly and important for neurogenesis. Studies on the rat homolog implicate a role for this gene in autophagy, a process that involves the bulk degradation of cytoplasmic component. [provided by RefSeq]. Publication Note: This RefSeq record includes a subset of th…	chr16	-89	139	2.12	0.481718	+
NM_002461	MVD	The enzyme mevalonate pyrophosphate decarboxylase catalyzes the conversion of mevalonate pyrophosphate into isopentenyl pyrophosphate in one of the early steps in cholesterol biosynthesis. It decarboxylates and dehydrates its substrate while hydrolyzing ATP. [provided by RefSeq].	chr16	-355	444	2.31	0.317911	-
NR_024402	MGC23284		chr16	70	444	2.31	0.317911	+
NM_001142864	FAM38A		chr16	-364	949	2.98	0.449727	-
NM_175931	CBFA2T3	The t(16;21)(q24;q22) translocation is a rare but recurrent chromosomal abnormality associated with therapy-related myeloid malignancies. The translocation produces a chimeric gene made up of the 5'-region of the AML1 gene fused to the 3'-region of this gene. In addition, this gene is a putative breast tumor suppressor. Two transcript variants encoding different isoforms have been found for this …	chr16	196	553	2.84	0.471187	-
NM_001127214	ACSF3		chr16	60	566	3.07	0.774464	+
NM_003119	SPG7	This gene encodes a nuclear-encoded mitochondrial metalloprotease protein that is a member of the AAA (ATPases associated with a variety of cellular activities) protein family. Members of this protein family share an ATPase domain and have roles in diverse cellular processes including membrane trafficking, intracellular motility, organelle biogenesis, protein folding, and proteolysis. Two transcr…	chr16	-301	249	2.17	0.606976	+
NR_002450	SNORD68		chr16	-511	446	2.34	0.436924	+
NM_000977	RPL13	Ribosomes, the organelles that catalyze protein synthesis, consist of a small 40S subunit and a large 60S subunit. Together these subunits are composed of 4 RNA species and approximately 80 structurally distinct proteins. This gene encodes a ribosomal protein that is a component of the 60S subunit. The protein belongs to the L13E family of ribosomal proteins. It is located in the cytoplasm. This …	chr16	237	446	2.34	0.436924	+
NM_033251	RPL13	Ribosomes, the organelles that catalyze protein synthesis, consist of a small 40S subunit and a large 60S subunit. Together these subunits are composed of 4 RNA species and approximately 80 structurally distinct proteins. This gene encodes a ribosomal protein that is a component of the 60S subunit. The protein belongs to the L13E family of ribosomal proteins. It is located in the cytoplasm. This …	chr16	196	446	2.34	0.436924	+
NR_003227	AFG3L1		chr16	-302	329	2.86	0.410456	+
NM_145039	CENPBD1		chr16	257	329	2.86	0.410456	-
NM_018146	RNMTL1		chr17	-165	254	2.57	1.09082	+
NM_016080	GLOD4		chr17	224	254	2.57	1.09082	-
NM_001092	ABR	This gene encodes a protein that is similar to the protein encoded by the breakpoint cluster region gene located on chromosome 22. The protein encoded by this gene contains a GTPase-activating protein domain, a domain found in members of the Rho family of GTP-binding proteins. Functional studies in mice determined that this protein plays a role in vestibular morphogenesis, suggesting that Rho-rel…	chr17	-598	349	2.57	0.46759	-
NM_001080950	MYO1C	This gene encodes a member of the unconventional myosin protein family, which are actin-based molecular motors. The protein is found in the cytoplasm, and one isoform with a unique N-terminus is also found in the nucleus. The nuclear isoform associates with RNA polymerase I and II and functions in transcription initiation. The mouse ortholog of this protein also functions in intracellular vesicle…	chr17	-17	164	2.12	0.621702	-
NM_178568	RTN4RL1		chr17	-3	839	3.1	0.635798	-
NM_080822	OVCA2		chr17	107	440	2.74	0.354265	+
NM_001098202	HIC1		chr17	1050	3033	3.7	0.796691	+
NM_000430	PAFAH1B1	This locus was identified as encoding a gene that when mutated or lost caused the lissencephaly associated with Miller-Dieker lissencephaly syndrome. This gene encodes the non-catalytic alpha subunit of the intracellular Ib isoform of platelet-activating factor acteylhydrolase, a heterotrimeric enzyme that specifically catalyzes the removal of the acetyl group at the SN-2 position of platelet-act…	chr17	50	274	2.64	0.254039	+
NM_015229	KIAA0664		chr17	329	349	2.56	0.683982	-
NM_031965	GSG2		chr17	231	444	2.95	0.577193	+
NM_003342	UBE2G1	The modification of proteins with ubiquitin is an important cellular mechanism for targeting abnormal or short-lived proteins for degradation. Ubiquitination involves at least three classes of enzymes: ubiquitin-activating enzymes, or E1s, ubiquitin-conjugating enzymes, or E2s, and ubiquitin-protein ligases, or E3s. This gene encodes a member of the E2 ubiquitin-conjugating enzyme family and cata…	chr17	709	1260	2.23	0.361879	-
NM_001114974	SMTNL2		chr17	-55	161	2.55	0.185833	+
NM_213726	INCA1		chr17	162	359	2.65	0.277005	-
NM_006612	KIF1C		chr17	-532	359	2.65	0.277005	+
NM_153018	ZFP3		chr17	-11	129	2.33	1.30853	+
NM_004489	GPS2	This gene encodes a protein involved in G protein-mitogen-activated protein kinase (MAPK) signaling cascades. When overexpressed in mammalian cells, this gene could potently suppress a RAS- and MAPK-mediated signal and interfere with JNK activity, suggesting that the function of this gene may be signal repression. The encoded protein is an integral subunit of the NCOR1-HDAC3 (nuclear receptor cor…	chr17	187	349	2.72	0.424254	-
NM_001142633	PIK3R5	Receptor-regulated class I phosphoinositide 3-kinases (PI3Ks) phosphorylate the membrane lipid phosphatidylinositol 4,5-bisphosphate (PtdIns(4,5)P2) to PtdIns(3,4,5)P3, which in turn recruits and activates cytosolic effectors involved in proliferation, survival, or chemotaxis. PIK3R5 is a PI3K regulatory subunit (Brock et al., 2003 [PubMed 12507995]).[supplied by OMIM].	chr17	162	759	2.64	0.462769	-
NM_207386	SHISA6		chr17	288	859	2.51	0.445526	+
NM_006041	HS3ST3B1	Heparan sulfate biosynthetic enzymes are key components in generating a myriad of distinct heparan sulfate fine structures that carry out multiple biologic activities. The enzyme encoded by this gene is a member of the heparan sulfate biosynthetic enzyme family. It is a type II integral membrane protein and possesses heparan sulfate glucosaminyl 3-O-sulfotransferase activity. The sulfotransferase…	chr17	-122	349	2.69	0.411537	+
NM_001042697	ZSWIM7		chr17	0	249	2.69	0.302121	-
NM_017775	TTC19	This gene encodes a protein of unknown function. Alternatively spliced transcript variants have been identified, but their biological validity has not been determined.	chr17	225	249	2.69	0.302121	+
NM_002018	FLII	This gene encodes a protein with a gelsolin-like actin binding domain and an N-terminal leucine-rich repeat-protein protein interaction domain. The protein is similar to a Drosophila protein involved in early embryogenesis and the structural organization of indirect flight muscle. The gene is located within the Smith-Magenis syndrome region on chromosome 17. [provided by RefSeq]. Publication Note…	chr17	-45	669	2.47	0.437124	-
NM_144775	SMCR8		chr17	-587	369	2.55	0.91266	+
NM_004618	TOP3A	This gene encodes a DNA topoisomerase, an enzyme that controls and alters the topologic states of DNA during transcription. This enzyme catalyzes the transient breaking and rejoining of a single strand of DNA which allows the strands to pass through one another, thus reducing the number of supercoils and altering the topology of DNA. This enzyme forms a complex with BLM which functions in the reg…	chr17	315	369	2.55	0.91266	-
NM_000382	ALDH3A2	Aldehyde dehydrogenase isozymes are thought to play a major role in the detoxification of aldehydes generated by alcohol metabolism and lipid peroxidation. This gene product catalyzes the oxidation of long-chain aliphatic aldehydes to fatty acid. Mutations in the gene cause Sjogren-Larsson syndrome. Alternatively spliced transcript variants encoding different isoforms have been found for this gen…	chr17	289	329	2.53	0.7218	+
NM_001033555	CYTSB		chr17	342	654	2.97	0.781183	+
NM_015077	SARM1		chr17	334	544	2.66	0.450482	+
NM_152465	PROCA1		chr17	152	669	2.66	0.368422	-
NM_198147	ABHD15		chr17	462	759	3.1	0.909192	-
NM_152345	ANKRD13B		chr17	285	569	3.16	0.489668	+
NM_001304	CPD	The metallocarboxypeptidase family of enzymes is divided into 2 subfamilies based on sequence similarities. The pancreatic carboxypeptidase-like and the regulatory B-type carboxypeptidase subfamilies. Carboxypeptidase D has been identified as a regulatory B-type carboxypeptidase. CPD is a homolog of duck gp180, a hepatitis B virus-binding protein. Transcript variants utilizing alternative polyade…	chr17	331	1049	3.5	0.957953	+
NM_003885	CDK5R1	The protein encoded by this gene (p35) is a neuron-specific activator of cyclin-dependent kinase 5 (CDK5); the activation of CDK5 is required for proper development of the central nervous system. The p35 form of this protein is proteolytically cleaved by calpain, generating a p25 form. The cleavage of p35 into p25 results in relocalization of the protein from the cell periphery to nuclear and per…	chr17	258	949	2.52	0.307512	+
NM_183377	ACCN1	This gene encodes a member of the degenerin/epithelial sodium channel (DEG/ENaC) superfamily. The members of this family are amiloride-sensitive sodium channels that contain intracellular N and C termini, 2 hydrophobic transmembrane regions, and a large extracellular loop, which has many cysteine residues with conserved spacing. The member encoded by this gene may play a role in neurotransmission…	chr17	76	740	2.93	0.379988	-
NM_207454	C17orf102		chr17	-515	629	2.8	0.58529	-
NM_207313	TMEM132E		chr17	-863	629	2.8	0.58529	+
NM_144682	SLFN13		chr17	-825	124	2.18	1.05441	-
NM_024302	MMP28	Proteins of the matrix metalloproteinase (MMP) family are involved in the breakdown of extracellular matrix for both normal physiological processes, such as embryonic development, reproduction and tissue remodeling, and disease processes, such as asthma and metastasis. This gene encodes a secreted enzyme that degrades casein. Its expression pattern suggests that it plays a role in tissue homeosta…	chr17	126	169	2.14	0.618692	-
NM_005568	LHX1	This gene encodes a member of a large protein family which contains the LIM domain, a unique cysteine-rich zinc-binding domain. The encoded protein may function as a transcriptional regulator and be involved in control of differentiation and development of neural and lymphoid cells. A similar protein in mice is an essential regulator of the vertebrate head organizer. [provided by RefSeq].	chr17	-461	444	2.39	1.14441	+
NM_198836	ACACA	Acetyl-CoA carboxylase (ACC) is a complex multifunctional enzyme system. ACC is a biotin-containing enzyme which catalyzes the carboxylation of acetyl-CoA to malonyl-CoA, the rate-limiting step in fatty acid synthesis. There are two ACC forms, alpha and beta, encoded by two different genes. ACC-alpha is highly enriched in lipogenic tissues. The enzyme is under long term control at the transcripti…	chr17	78	134	2.41	0.634956	-
NM_014598	SOCS7		chr17	-322	144	2.05	0.59586	+
NM_001080465	C17orf98		chr17	41	543	2.61	0.710642	-
NM_198993	STAC2		chr17	26	1751	2.79	0.564301	-
NM_032192	PPP1R1B	Midbrain dopaminergic neurons play a critical role in multiple brain functions, and abnormal signaling through dopaminergic pathways has been implicated in several major neurologic and psychiatric disorders. One well-studied target for the actions of dopamine is DARPP32. In the densely dopamine- and glutamate-innervated rat caudate-putamen, DARPP32 is expressed in medium-sized spiny neurons (Ouim…	chr17	397	554	3.07	0.651878	+
NM_198844	ZPBP2		chr17	-107	554	2.76	0.917711	+
NM_012448	STAT5B	The protein encoded by this gene is a member of the STAT family of transcription factors. In response to cytokines and growth factors, STAT family members are phosphorylated by the receptor associated kinases, and then form homo- or heterodimers that translocate to the cell nucleus where they act as transcription activators. This protein mediates the signal transduction triggered by various cell …	chr17	236	450	2.79	0.503112	-
NM_016016	SLC25A39	SLC25A39 belongs to the SLC25 family of mitochondrial carrier proteins (Haitina et al., 2006 [PubMed 16949250]).[supplied by OMIM].	chr17	30	554	2.13	0.754055	-
NM_005497	GJC1	This gene is a member of the connexin gene family. The encoded protein is a component of gap junctions, which are composed of arrays of intercellular channels that provide a route for the diffusion of low molecular weight materials from cell to cell. Alternatively spliced transcript variants encoding the same isoform have been described. [provided by RefSeq].	chr17	-291	534	2.21	0.563055	-
NM_001080383	GJC1	This gene is a member of the connexin gene family. The encoded protein is a component of gap junctions, which are composed of arrays of intercellular channels that provide a route for the diffusion of low molecular weight materials from cell to cell. Alternatively spliced transcript variants encoding the same isoform have been described. [provided by RefSeq].	chr17	281	534	2.21	0.563055	-
NM_005892	FMNL1	This gene encodes a formin-related protein. Formin-related proteins have been implicated in morphogenesis, cytokinesis, and cell polarity. An alternative splice variant has been described but its full length sequence has not been determined. [provided by RefSeq].	chr17	48	251	2.8	0.750336	+
NM_016841	MAPT	This gene encodes the microtubule-associated protein tau (MAPT) whose transcript undergoes complex, regulated alternative splicing, giving rise to several mRNA species. MAPT transcripts are differentially expressed in the nervous system, depending on stage of neuronal maturation and neuron type. MAPT gene mutations have been associated with several neurodegenerative disorders such as Alzheimer's …	chr17	9	639	3.24	0.846353	+
NM_203400	RPRML		chr17	260	1068	2.93	0.711528	-
NM_000212	ITGB3	The ITGB3 protein product is the integrin beta chain beta 3. Integrins are integral cell-surface proteins composed of an alpha chain and a beta chain. A given chain may combine with multiple partners resulting in different integrins. Integrin beta 3 is found along with the alpha IIb chain in platelets. Integrins are known to participate in cell adhesion as well as cell-surface mediated signalling…	chr17	285	544	3.21	1.17981	+
NR_027416	LOC100272146		chr17	524	770	2.83	0.465929	+
NM_153446	B4GALNT2	B4GALNT2 catalyzes the last step in the biosynthesis of the human Sd(a) antigen through the addition of an N-acetylgalactosamine residue via a beta-1,4 linkage to a subterminal galactose residue substituted with an alpha-2,3-linked sialic acid. B4GALNT2 also catalyzes the last step in the biosynthesis of the Cad antigen (Montiel et al., 2003 [PubMed 12678917]).[supplied by OMIM].	chr17	232	463	3.23	0.88649	+
NM_001159387	B4GALNT2	B4GALNT2 catalyzes the last step in the biosynthesis of the human Sd(a) antigen through the addition of an N-acetylgalactosamine residue via a beta-1,4 linkage to a subterminal galactose residue substituted with an alpha-2,3-linked sialic acid. B4GALNT2 also catalyzes the last step in the biosynthesis of the Cad antigen (Montiel et al., 2003 [PubMed 12678917]).[supplied by OMIM].	chr17	430	463	3.23	0.88649	+
NM_020178	CA10	This gene encodes a protein that belongs to the carbonic anhydrase family of zinc metalloenzymes, which catalyze the reversible hydration of carbon dioxide in various biological processes. The protein encoded by this gene is an acatalytic member of the alpha-carbonic anhydrase subgroup, and it is thought to play a role in the central nervous system, especially in brain development. Multiple trans…	chr17	225	454	3.21	1.00938	-
NM_005450	NOG	The secreted polypeptide, encoded by this gene, binds and inactivates members of the transforming growth factor-beta (TGF-beta) superfamily signaling proteins, such as bone morphogenetic protein-4 (BMP4). By diffusing through extracellular matrices more efficiently than members of the TGF-beta superfamily, this protein may have a principal role in creating morphogenic gradients. The protein appea…	chr17	360	649	3.48	0.91223	+
NM_005082	TRIM25	The protein encoded by this gene is a member of the tripartite motif (TRIM) family. The TRIM motif includes three zinc-binding domains, a RING, a B-box type 1 and a B-box type 2, and a coiled-coil region. The protein localizes to the cytoplasm. The presence of potential DNA-binding and dimerization-transactivation domains suggests that this protein may act as a transcription factor, similar to se…	chr17	-55	239	2.64	0.566573	-
NR_002307	MSX2P1		chr17	190	529	2.21	0.682562	+
NM_058216	RAD51C	This gene is a member of the RAD51 family of related genes, which encode strand-transfer proteins thought to be involved in recombinational repair of damaged DNA and in meiotic recombination. This gene product interacts with two other DNA repair proteins, encoded by RAD51B and XRCC3, but not with itself. The protein copurifies with XRCC3 protein in a complex, reflecting their endogenous associati…	chr17	139	672	3.59	1.1021	+
NM_031272	TEX14	This gene is similar to a mouse gene that is expressed in the testis.	chr17	-685	672	3.59	1.1021	-
NM_014906	PPM1E	The protein encoded by this gene is a member of the PP2C family of Ser/Thr protein phosphatases. PP2C family members are known to be negative regulators of cell stress response pathways. This phosphatase was identified as an interacting protein of Rho guanine nucleotide exchange factors (PIX). PIX proteins are regulators of p21/Cdc42/Rac1-activated kinase 1 (PAK1), a protein kinase mediating biol…	chr17	31	651	2.53	0.281668	+
NM_022739	SMURF2		chr17	-112	161	2	0.502786	-
NR_026903	FLJ32065		chr17	-492	145	2.47	0.376606	-
NM_014877	HELZ	HELZ is a member of the superfamily I class of RNA helicases. RNA helicases alter the conformation of RNA by unwinding double-stranded regions, thereby altering the biologic activity of the RNA molecule and regulating access to other proteins (Wagner et al., 1999 [PubMed 10471385]).[supplied by OMIM]. Sequence Note: This RefSeq record was created from transcript and genomic sequence data because …	chr17	-841	269	2.64	0.324014	-
NM_012417	PITPNC1	This gene encodes a member of the phosphatidylinositol transfer protein family. The encoded cytoplasmic protein transfers phosphatidylinositol from one membrane compartment to another. Two transcript variants encoding distinct isoforms have been identified for this gene. [provided by RefSeq].	chr17	-507	544	2.93	0.506118	+
NM_001033574	AMZ2		chr17	-117	549	2.35	0.658245	+
NM_004694	SLC16A6		chr17	-769	661	2.82	0.577768	-
NM_172232	ABCA5	The membrane-associated protein encoded by this gene is a member of the superfamily of ATP-binding cassette (ABC) transporters. ABC proteins transport various molecules across extra- and intracellular membranes. ABC genes are divided into seven distinct subfamilies (ABC1, MDR/TAP, MRP, ALD, OABP, GCN20, and White). This encoded protein is a member of the ABC1 subfamily. Members of the ABC1 subfam…	chr17	32	149	2.19	0.592353	-
NM_018714	COG1	The protein encoded by this gene is one of eight proteins (Cog1-8) which form a Golgi-localized complex (COG) required for normal Golgi morphology and function. It is thought that this protein is required for steps in the normal medial and trans Golgi-associated processing of glycoconjugates and plays a role in the organization of the Golgi-localized complex. [provided by RefSeq].	chr17	-13	526	3.12	1.77827	+
NM_004252	SLC9A3R1	This gene encodes a sodium/hydrogen exchanger regulatory cofactor. The protein interacts with and regulates various proteins including the cystic fibrosis transmembrane conductance regulator and G-protein coupled receptors such as the beta2-adrenergic receptor and the parathyroid hormone 1 receptor. The protein also interacts with proteins that function as linkers between integral membrane and cy…	chr17	-51	450	2.49	0.296128	+
NM_178233	OTOP3		chr17	336	629	2.57	0.295085	+
NM_020679	MIF4GD	This gene encodes a protein which contains an MIF4G domain. [provided by RefSeq].	chr17	-369	454	2.88	0.576535	-
NM_203506	GRB2	The protein encoded by this gene binds the epidermal growth factor receptor and contains one SH2 domain and two SH3 domains. Its two SH3 domains direct complex formation with proline-rich regions of other proteins, and its SH2 domain binds tyrosine phosphorylated sequences. This gene is similar to the Sem5 gene of C.elegans, which is involved in the signal transduction pathway. Two alternatively …	chr17	284	366	2.42	0.439286	-
NM_002086	GRB2	The protein encoded by this gene binds the epidermal growth factor receptor and contains one SH2 domain and two SH3 domains. Its two SH3 domains direct complex formation with proline-rich regions of other proteins, and its SH2 domain binds tyrosine phosphorylated sequences. This gene is similar to the Sem5 gene of C.elegans, which is involved in the signal transduction pathway. Two alternatively …	chr17	283	366	2.42	0.439286	-
NM_207346	TSEN54	This gene encodes a subunit of the tRNA splicing endonuclease complex, which catalyzes the removal of introns from precursor tRNAs. The complex is also implicated in pre-mRNA 3-prime end processing. Mutations in this gene result in pontocerebellar hypoplasia type 2.	chr17	146	237	2.22	0.617628	+
NM_173547	TRIM65		chr17	-134	1345	2.55	0.603127	-
NM_003857	GALR2	Galanin is an important neuromodulator present in the brain, gastrointestinal system, and hypothalamopituitary axis. It is a 30-amino acid non-C-terminally amidated peptide that potently stimulates growth hormone secretion, inhibits cardiac vagal slowing of heart rate, abolishes sinus arrhythmia, and inhibits postprandial gastrointestinal motility. The actions of galanin are mediated through inte…	chr17	33	1060	3.61	0.674838	+
NM_052916	RNF157		chr17	200	841	2.77	0.828646	-
NM_032134	QRICH2		chr17	-5	369	2.56	0.573063	-
NM_134268	CYGB	Cytoglobin is a ubiquitously expressed hexacoordinate hemoglobin that may facilitate diffusion of oxygen through tissues, scavenge nitric oxide or other reactive oxygen species, or serve a protective function during oxidative stress (Trent and Hargrove, 2002 [PubMed 11893755]).[supplied by OMIM]. Publication Note: This RefSeq record includes a subset of the publications that are available for thi…	chr17	-37	872	2.67	0.316084	-
NR_030366	MIR636	microRNAs (miRNAs) are short (20-24 nt) non-coding RNAs that are involved in post-transcriptional regulation of gene expression in multicellular organisms by affecting both the stability and translation of mRNAs. miRNAs are transcribed by RNA polymerase II as part of capped and polyadenylated primary transcripts (pri-miRNAs) that can be either protein-coding or non-coding. The primary transcript …	chr17	-350	869	2.74	0.6234	-
NM_024311	MFSD11		chr17	-801	869	2.74	0.6234	+
NM_003016	SFRS2		chr17	431	869	2.74	0.6234	-
NM_144677	MGAT5B	The MGAT5B gene encodes a beta-1,6-N-acetylglucosaminyltransferase (EC 2.4.1.155) that functions in the synthesis of complex cell surface N-glycans (Kaneko et al., 2003 [PubMed 14623122]).[supplied by OMIM].	chr17	-74	250	2.94	0.350446	+
NM_001113493	SEPT9	This gene is a member of the septin family involved in cytokinesis and cell cycle control. This gene is a candidate for the ovarian tumor suppressor gene. Mutations in this gene cause hereditary neuralgic amyotrophy, also known as neuritis with brachial predilection. A chromosomal translocation involving this gene on chromosome 17 and the MLL gene on chromosome 11 results in acute myelomonocytic …	chr17	349	849	2.28	0.424919	+
NM_024419	PGS1		chr17	95	754	4.78	0.887374	+
NM_017456	CYTH1	The protein encoded by this gene is a member of the PSCD family. Members of this family have identical structural organization that consists of an N-terminal coiled-coil motif, a central Sec7 domain, and a C-terminal pleckstrin homology (PH) domain. The coiled-coil motif is involved in homodimerization, the Sec7 domain contains guanine-nucleotide exchange protein (GEP) activity, and the PH domain…	chr17	177	537	2.17	0.301967	-
NM_005189	CBX2	'Polycomb' genes in Drosophila maintain the repressed state of homeotic and other developmentally regulated genes (Wedeen et al., 1986 [PubMed 3081265]; Kuziora and McGinnis, 1988 [PubMed 2903050]) by mediating changes in higher-order chromatin structure (Paro and Hogness, 1991 [PubMed 1898775]). M33, a mouse homolog of polycomb, was isolated by means of the structural similarity of its chromodom…	chr17	119	244	2.4	0.547567	+
NM_020914	RNF213		chr17	133	1060	2.81	0.39546	+
NR_029376	LOC100294362		chr17	119	139	2.49	0.99561	-
NM_001164637	FLJ35220		chr17	-117	139	2.49	0.99561	+
NM_002522	NPTX1	NPTX1 is a member of the neuronal pentraxin gene family. Neuronal pentraxin 1 is similar to the rat NP1 gene which encodes a binding protein for the snake venom toxin taipoxin. Human NPTX1 mRNA is exclusively localized to the nervous system. [provided by RefSeq].	chr17	17	359	2.33	0.632727	-
NM_017451	BAIAP2	The protein encoded by this gene has been identified as a brain-specific angiogenesis inhibitor (BAI1)-binding protein. This adaptor protein links membrane bound G-proteins to cytoplasmic effector proteins. This protein functions as an insulin receptor tyrosine kinase substrate and suggests a role for insulin in the central nervous system. It also associates with a downstream effector of Rho smal…	chr17	242	250	2.55	0.208182	+
NR_026857	FLJ90757		chr17	-669	250	2.55	0.208182	-
NM_001037984	SLC38A10		chr17	434	539	3.43	0.756831	-
NM_001080519	BAHCC1		chr17	-250	365	2.8	0.859427	+
NM_199287	CCDC137		chr17	-27	144	2.23	0.620684	+
NM_001039842	C17orf90		chr17	-115	144	2.23	0.620684	-
NM_004712	HGS		chr17	15	264	2.32	0.231389	+
NM_001040025	ARL16		chr17	-80	264	2.32	0.231389	-
NM_012140	SLC25A10	The dicarboxylate carrier catalyzes the transport of dicarboxylates such as malate and succinate across the mitochondrial membrane in exchange for phosphate, sulfate, and thiosulfate, thus supplying substrates for the Krebs cycle, gluconeogenesis, urea synthesis, and sulfur metabolism.[supplied by OMIM].	chr17	240	457	2.9	0.870929	+
NM_001002249	ANAPC11		chr17	-363	437	2.31	1.40904	+
NM_005782	THOC4	The protein encoded by this gene is a heat stable, nuclear protein and functions as a molecular chaperone. It is thought to regulate dimerization, DNA binding, and transcriptional activity of basic region-leucine zipper (bZIP) proteins. [provided by RefSeq]. CCDS Note: The coding region has been updated to extend the N-terminus to one that is more supported by available transcript data. The updat…	chr17	8	437	2.31	1.40904	-
NM_001002244	ANAPC11		chr17	-144	437	2.31	1.40904	+
NM_002861	PCYT2		chr17	-83	162	2.39	0.683013	-
NM_016538	SIRT7	This gene encodes a member of the sirtuin family of proteins, homologs to the yeast Sir2 protein. Members of the sirtuin family are characterized by a sirtuin core domain and grouped into four classes. The functions of human sirtuins have not yet been determined; however, yeast sirtuin proteins are known to regulate epigenetic gene silencing and suppress recombination of rDNA. Studies suggest tha…	chr17	-23	235	2.27	0.261444	-
NM_004127	GPS1	This gene is known to suppress G-protein and mitogen-activated signal transduction in mammalian cells. The encoded protein shares significant similarity with Arabidopsis FUS6, which is a regulator of light-mediated signal transduction in plant cells. Two alternatively spliced transcript variants encoding different isoforms have been found for this gene.	chr17	-159	129	2.15	0.754068	+
NM_002917	RFNG		chr17	47	129	2.15	0.754068	-
NM_004104	FASN	The enzyme encoded by this gene is a multifunctional protein. Its main function is to catalyze the synthesis of palmitate from acetyl-CoA and malonyl-CoA, in the presence of NADPH, into long-chain saturated fatty acids. In some cancer cell lines, this protein has been found to be fused with estrogen receptor-alpha (ER-alpha), in which the N-terminus of FAS is fused in-frame with the C-terminus of…	chr17	-552	748	2.56	0.501137	-
NM_004514	FOXK2	The protein encoded by this gene contains a fork head DNA binding domain. This protein can bind to the purine-rich motifs of the HIV long terminal repeat (LTR), and to the similar purine-rich motif in the interleukin 2 (IL2) promoter. It may be involved in the regulation of viral and cellular promoter elements.	chr17	181	1358	3.09	0.554437	+
NM_130386	COLEC12	This gene encodes a member of the C-lectin family, proteins that possess collagen-like sequences and carbohydrate recognition domains. This protein is a scavenger receptor, a cell surface glycoprotein that can bind to carbohydrate antigens on microorganisms facilitating their recognition and removal. In addition, these receptors can recognize oxidized phospholipids so they may also participate in…	chr18	474	668	3.37	0.657694	-
NM_004066	CETN1	The protein encoded by this gene plays important roles in the determination of centrosome position and segregation, and in the process of microtubule severing. This encoded protein is localized to the centrosome of interphase cells, and redistributes to the region of the spindle poles during mitosis, reflecting the dynamic behavior of the centrosome during the cell cycle.	chr18	36	629	2.75	0.684507	+
NM_015295	SMCHD1		chr18	-227	264	2.56	0.628483	+
NR_026849	C18orf18		chr18	213	159	3.05	0.90754	-
NR_015389	LOC339290		chr18	-283	159	3.05	0.90754	+
NM_002845	PTPRM	The protein encoded by this gene is a member of the protein tyrosine phosphatase (PTP) family. PTPs are known to be signaling molecules that regulate a variety of cellular processes including cell growth, differentiation, mitotic cycle, and oncogenic transformation. This PTP possesses an extracellular region, a single transmembrane region, and two tandem catalytic domains, and thus represents a r…	chr18	-669	149	2.66	0.938661	+
NM_005134	PPP4R1		chr18	-68	259	2.23	1.02319	-
NM_194434	VAPA	The protein encoded by this gene is a type IV membrane protein. It is present in the plasma membrane and intracellular vesicles. It may also be associated with the cytoskeleton. This protein may function in vesicle trafficking, membrane fusion, protein complex assembly and cell motility. Alternative splicing occurs at this locus and two transcript variants encoding distinct isoforms have been ide…	chr18	278	355	2.36	0.324882	+
NM_002071	GNAL		chr18	-356	554	2.58	0.762137	+
NM_023075	MPPE1		chr18	-29	449	2.29	0.983777	-
NM_198289	CIDEA	This gene encodes the homolog of the mouse protein Cidea that has been shown to activate apoptosis. This activation of apoptosis is inhibited by the DNA fragmentation factor DFF45 but not by caspase inhibitors. Mice that lack functional Cidea have higher metabolic rates, higher lipolysis in brown adipose tissue and higher core body temperatures when subjected to cold. These mice are also resistan…	chr18	-29	449	2.18	0.83375	+
NM_001279	CIDEA	This gene encodes the homolog of the mouse protein Cidea that has been shown to activate apoptosis. This activation of apoptosis is inhibited by the DNA fragmentation factor DFF45 but not by caspase inhibitors. Mice that lack functional Cidea have higher metabolic rates, higher lipolysis in brown adipose tissue and higher core body temperatures when subjected to cold. These mice are also resistan…	chr18	280	449	2.18	0.83375	+
NM_001128627	SPIRE1	Spire proteins, such as SPIRE1, are highly conserved between species. They belong to the family of Wiskott-Aldrich homology region-2 (WH2) proteins, which are involved in actin organization (Kerkhoff et al., 2001 [PubMed 11747823]).[supplied by OMIM].	chr18	-794	758	2.94	0.515484	-
NM_020148	SPIRE1	Spire proteins, such as SPIRE1, are highly conserved between species. They belong to the family of Wiskott-Aldrich homology region-2 (WH2) proteins, which are involved in actin organization (Kerkhoff et al., 2001 [PubMed 11747823]).[supplied by OMIM].	chr18	387	758	2.94	0.515484	-
NM_181482	C18orf1		chr18	-174	443	2.48	0.415425	+
NM_145287	ZNF519		chr18	-71	229	2.24	0.117739	-
NM_001145029	ANKRD30B		chr18	-136	539	2.54	0.545385	+
NM_001100619	CABLES1	CABLES1 is a cyclin-dependent kinase (CDK)-binding protein that plays a role in proliferation and/or differentiation (Zukerberg et al., 2004 [PubMed 14729625]).[supplied by OMIM].	chr18	584	855	3.16	0.448411	+
NM_001127717	LAMA3	Laminins are basement membrane components thought to mediate the attachment, migration and organization of cells into tissues during embryonic development by interacting with other extracellular matrix components. The protein encoded by this gene is the alpha-3 subunit of laminin 5, which is a complex glycoprotein composed of three subunits (alpha, beta, and gamma). Laminin 5 is thought to be inv…	chr18	141	649	2.64	0.48901	+
NM_001792	CDH2	This gene is a classical cadherin from the cadherin superfamily. The encoded protein is a calcium dependent cell-cell adhesion glycoprotein comprised of five extracellular cadherin repeats, a transmembrane region and a highly conserved cytoplasmic tail. The protein functions during gastrulation and is required for establishment of left-right asymmetry. At certain central nervous system synapses, …	chr18	-344	149	2.14	0.244297	-
NM_152470	RNF165	Encoded in regions involved in pericentric inversions in patients with bipolar affective disorder. [provided by RefSeq].	chr18	-303	864	2.45	0.3816	+
NM_001100817	TCEB3CL		chr18	445	1759	5.57	1.00676	-
NM_145653	TCEB3C		chr18	533	2051	4.6	1.07421	-
NM_001100817	TCEB3CL		chr18	297	2051	4.6	1.07421	-
NM_001100817	TCEB3CL		chr18	203	2243	5.27	1.00011	-
NM_145653	TCEB3C		chr18	439	2243	5.27	1.00011	-
NM_016427	TCEB3B	This gene encodes the transcriptionally active subunit of the SIII (or elongin) transcription elongation factor complex, which also includes two regulatory subunits, elongins B and C. This complex acts to increase the rate of RNA chain elongation by RNA polymerase II by suppressing transient pausing of the polymerase at many sites along the DNA template. Whereas a related protein with similar fun…	chr18	576	769	4.6	0.902191	-
NM_015277	NEDD4L		chr18	4	144	2.51	0.275289	+
NM_031891	CDH20	This gene is a type II classical cadherin from the cadherin superfamily and one of three cadherin 7-like genes located in a cluster on chromosome 18. The encoded membrane protein is a calcium dependent cell-cell adhesion glycoprotein comprised of five extracellular cadherin repeats, a transmembrane region and a highly conserved cytoplasmic tail. Type II (atypical) cadherins are defined based on t…	chr18	-451	261	2.19	0.800027	+
NM_017742	ZCCHC2		chr18	-911	424	2.6	0.827676	+
NM_004361	CDH7	This gene is a type II classical cadherin from the cadherin superfamily. The encoded membrane protein is a calcium dependent cell-cell adhesion glycoprotein comprised of five extracellular cadherin repeats, a transmembrane region and a highly conserved cytoplasmic tail. Type II (atypical) cadherins are defined based on their lack of a HAV cell adhesion recognition sequence specific to type I cadh…	chr18	76	249	2.24	0.852825	+
NM_138966	NETO1	This gene encodes a predicted transmembrane protein containing two extracellular CUB domains followed by a low-density lipoprotein class A (LDLa) domain. It also has an intracellular FXNPXY-like motif, which has been shown in other proteins to be essential for the internalization of clathrin coated pits during endocytosis. Alternatively spliced transcript variants encoding distinct proteins have …	chr18	146	349	2.29	0.379682	-
NM_152676	FBXO15	Members of the F-box protein family, such as FBXO15, are characterized by an approximately 40-amino acid F-box motif. SCF complexes, formed by SKP1 (MIM 601434), cullin (see CUL1; MIM 603134), and F-box proteins, act as protein-ubiquitin ligases. F-box proteins interact with SKP1 through the F box, and they interact with ubiquitination targets through other protein interaction domains (Jin et al.…	chr18	-91	229	2.18	0.631392	-
NM_001142958	FBXO15	Members of the F-box protein family, such as FBXO15, are characterized by an approximately 40-amino acid F-box motif. SCF complexes, formed by SKP1 (MIM 601434), cullin (see CUL1; MIM 603134), and F-box proteins, act as protein-ubiquitin ligases. F-box proteins interact with SKP1 through the F box, and they interact with ubiquitination targets through other protein interaction domains (Jin et al.…	chr18	9	229	2.18	0.631392	-
NM_014177	C18orf55		chr18	-654	229	2.18	0.631392	+
NM_001025101	MBP	The protein encoded by the classic MBP gene is a major constituent of the myelin sheath of oligodendrocytes and Schwann cells in the nervous system. However, MBP-related transcripts are also present in the bone marrow and the immune system. These mRNAs arise from the long MBP gene (otherwise called 'Golli-MBP') that contains 3 additional exons located upstream of the classic MBP exons. Alternativ…	chr18	24	164	2.44	0.253105	-
NM_001480	GALR1	The neuropeptide galanin elicits a range of biological effects by interaction with specific G-protein-coupled receptors. Galanin receptors are seven-transmembrane proteins shown to activate a variety of intracellular second-messenger pathways. GALR1 inhibits adenylyl cyclase via a G protein of the Gi/Go family. GALR1 is widely expressed in the brain and spinal cord, as well as in peripheral sites…	chr18	-580	744	2.62	0.50005	+
NM_171999	SALL3		chr18	-484	534	3.36	0.910384	+
NM_198531	ATP9B		chr18	-63	430	2.61	0.384883	+
NM_006701	TXNL4A		chr18	150	229	2.32	0.122125	-
NM_004359	CDC34	The protein encoded by this gene is a member of the ubiquitin-conjugating enzyme family. Ubiquitin-conjugating enzyme catalyzes the covalent attachment of ubiquitin to other proteins. This protein is a part of the large multiprotein complex, which is required for ubiquitin-mediated degradation of cell cycle G1 regulators, and for the initiation of DNA replication. [provided by RefSeq]. Publicatio…	chr19	-358	441	2.5	0.709204	+
NM_000455	STK11	This gene, which encodes a member of the serine/threonine kinase family, regulates cell polarity and functions as a tumor suppressor. Mutations in this gene have been associated with Peutz-Jeghers syndrome, an autosomal dominant disorder characterized by the growth of polyps in the gastrointestinal tract, pigmented macules on the skin and mouth, and other neoplasms. Alternate transcriptional spli…	chr19	99	149	3.09	0.508264	+
NM_001687	ATP5D	This gene encodes a subunit of mitochondrial ATP synthase. Mitochondrial ATP synthase catalyzes ATP synthesis, utilizing an electrochemical gradient of protons across the inner membrane during oxidative phosphorylation. ATP synthase is composed of two linked multi-subunit complexes: the soluble catalytic core, F1, and the membrane-spanning component, Fo, comprising the proton channel. The catalyt…	chr19	131	651	2.55	1.00347	+
NM_017914	C19orf24		chr19	432	539	2.78	0.464358	+
NM_018959	DAZAP1	In mammals, the Y chromosome directs the development of the testes and plays an important role in spermatogenesis. A high percentage of infertile men have deletions that map to regions of the Y chromosome. The DAZ (deleted in azoospermia) gene cluster maps to the AZFc region of the Y chromosome and is deleted in many azoospermic and severely oligospermic men. It is thought that the DAZ gene clust…	chr19	-217	749	2.96	0.856255	+
NM_203304	MEX3D		chr19	125	147	2.31	0.463885	-
NM_001080488	ONECUT3		chr19	439	1154	2.93	0.689982	+
NR_031730	MIR1909	microRNAs (miRNAs) are short (20-24 nt) non-coding RNAs that are involved in post-transcriptional regulation of gene expression in multicellular organisms by affecting both the stability and translation of mRNAs. miRNAs are transcribed by RNA polymerase II as part of capped and polyadenylated primary transcripts (pri-miRNAs) that can be either protein-coding or non-coding. The primary transcript …	chr19	-296	455	3.67	1.16133	-
NM_001319	CSNK1G2		chr19	-320	470	2.99	0.511635	+
NM_017572	MKNK2		chr19	225	143	2.59	0.397088	-
NM_152988	SPPL2B	This gene encodes a member of the GXGD family of aspartic proteases. The GXGD proteases are transmembrane proteins with two conserved catalytic motifs localized within the membrane-spanning regions. This enzyme localizes to endosomes, lysosomes, and the plasma membrane. It cleaves the transmembrane domain of tumor necrosis factor alpha to release the intracellular domain, which triggers cytokine …	chr19	-119	439	3.13	0.938179	+
NM_016199	LSM7	Sm-like proteins were identified in a variety of organisms based on sequence homology with the Sm protein family (see SNRPD2; MIM 601061). Sm-like proteins contain the Sm sequence motif, which consists of 2 regions separated by a linker of variable length that folds as a loop. The Sm-like proteins are thought to form a stable heteromer present in tri-snRNP particles, which are important for pre-m…	chr19	105	439	3.13	0.938179	-
NM_001102651	ZNF554		chr19	23	549	2.72	0.742104	+
NM_003775	S1PR4	This gene is a member of the endothelial differentiation, G-protein-coupled (EDG)) receptor gene family. EDG receptors bind lysophospholipids or lysosphingolipids as ligands, and are involved in cell signalling in many different cell types. This EDG receptor gene is intronless and is specifically expressed in the lymphoid tissue. [provided by RefSeq]. Publication Note: This RefSeq record includes…	chr19	289	1568	3.3	0.527217	+
NM_001042680	C19orf28		chr19	220	370	2.47	0.578072	-
NM_139355	MATK	The protein encoded by this gene has amino acid sequence similarity to Csk tyrosine kinase and has the structural features of the CSK subfamily: SRC homology SH2 and SH3 domains, a catalytic domain, a unique N terminus, lack of myristylation signals, lack of a negative regulatory phosphorylation site, and lack of an autophosphorylation site. This protein is thought to play a significant role in t…	chr19	311	537	2.26	0.644948	-
NM_015897	PIAS4		chr19	-310	334	2.45	1.45315	+
NM_003025	SH3GL1		chr19	-272	244	2.53	0.873123	-
NM_181710	ZNRF4		chr19	310	539	2.83	1.21784	+
NM_014649	SAFB2		chr19	302	729	2.68	0.670045	-
NM_002967	SAFB	This gene encodes a DNA-binding protein that has high specificity for scaffold or matrix attachment region DNA elements (S/MAR DNA). This protein is thought to be involved in attaching the base of chromatin loops to the nuclear matrix but there is conflicting evidence as to whether this protein is a component of chromatin or a nuclear matrix protein. Scaffold attachment factors are a specific sub…	chr19	-527	729	2.68	0.670045	+
NM_198707	HSD11B1L		chr19	-286	244	2.69	1.47096	+
NM_198533	HSD11B1L		chr19	-281	244	2.69	1.47096	+
NM_198705	HSD11B1L		chr19	-269	244	2.69	1.47096	+
NM_205767	C19orf70		chr19	146	244	2.69	1.47096	-
NM_198706	HSD11B1L		chr19	-309	244	2.69	1.47096	+
NR_030585	MIR220B	microRNAs (miRNAs) are short (20-24 nt) non-coding RNAs that are involved in post-transcriptional regulation of gene expression in multicellular organisms by affecting both the stability and translation of mRNAs. miRNAs are transcribed by RNA polymerase II as part of capped and polyadenylated primary transcripts (pri-miRNAs) that can be either protein-coding or non-coding. The primary transcript …	chr19	-228	1029	3.84	0.774296	+
NM_006949	STXBP2	Several mammalian homologs of the C. elegans gene Unc18 have been identified, including STXBP2. These genes are conserved across species from yeast to man and are believed to take part in membrane-fusion processes. See STXBP1 (MIM 602926).[supplied by OMIM].	chr19	-488	359	2.37	0.638024	+
NM_206833	CTXN1		chr19	310	253	2.19	0.880637	-
NM_006351	TIMM44		chr19	242	249	2.23	0.794812	-
NM_001419	ELAVL1	The protein encoded by this gene is a member of the ELAVL protein family. This encoded protein contains 3 RNA-binding domains and binds cis-acting AU-rich elements. It destabilizes mRNAs and thereby regulates gene expression. [provided by RefSeq]. Publication Note: This RefSeq record includes a subset of the publications that are available for this gene. Please see the Entrez Gene record to acces…	chr19	-38	269	2.24	0.509269	-
NM_030957	ADAMTS10	This gene belongs to the ADAMTS (a disintegrin and metalloproteinase domain with thrombospondin type-1 motifs) family of zinc-dependent proteases. ADAMTS proteases are complex secreted enzymes containing a prometalloprotease domain of the reprolysin type attached to an ancillary domain with a highly conserved structure that includes at least one thrombospondin type 1 repeat. They have been demons…	chr19	287	254	2.42	0.436708	-
NM_030760	S1PR5	The lysosphingolipid sphingosine 1-phosphate (S1P) regulates cell proliferation, apoptosis, motility, and neurite retraction. Its actions may be both intracellular as a second messenger and extracellular as a receptor ligand. S1P and the structurally related lysolipid mediator lysophosphatidic acid (LPA) signal cells through a set of G protein-coupled receptors known as EDG receptors. Some EDG re…	chr19	197	139	2.25	0.338492	-
NM_004945	DNM2	Dynamins represent one of the subfamilies of GTP-binding proteins. These proteins share considerable sequence similarity over the N-terminal portion of the molecule, which contains the GTPase domain. Dynamins are associated with microtubules. They have been implicated in cell processes such as endocytosis and cell motility, and in alterations of the membrane that accompany certain activities such…	chr19	279	359	2.42	0.535114	+
NR_030368	MIR638	microRNAs (miRNAs) are short (20-24 nt) non-coding RNAs that are involved in post-transcriptional regulation of gene expression in multicellular organisms by affecting both the stability and translation of mRNAs. miRNAs are transcribed by RNA polymerase II as part of capped and polyadenylated primary transcripts (pri-miRNAs) that can be either protein-coding or non-coding. The primary transcript …	chr19	-45	359	2.42	0.535114	+
NM_138783	ZNF653		chr19	34	129	2.09	0.346951	-
NM_001111034	ACP5	This gene encodes an iron containing glycoprotein which catalyzes the conversion of orthophosphoric monoester to alcohol and orthophosphate. It is the most basic of the acid phosphatases and is the only form not inhibited by L(+)-tartrate. [provided by RefSeq].	chr19	-93	544	3.46	0.882509	-
NM_001111036	ACP5	This gene encodes an iron containing glycoprotein which catalyzes the conversion of orthophosphoric monoester to alcohol and orthophosphate. It is the most basic of the acid phosphatases and is the only form not inhibited by L(+)-tartrate. [provided by RefSeq].	chr19	116	544	3.46	0.882509	-
NM_004343	CALR	Calreticulin is a multifunctional protein that acts as a major Ca(2+)-binding (storage) protein in the lumen of the endoplasmic reticulum. It is also found in the nucleus, suggesting that it may have a role in transcription regulation. Calreticulin binds to the synthetic peptide KLGFFKR, which is almost identical to an amino acid sequence in the DNA-binding domain of the superfamily of nuclear re…	chr19	-164	249	2.26	0.683991	+
NM_005053	RAD23A	The protein encoded by this gene is one of two human homologs of Saccharomyces cerevisiae Rad23, a protein involved in nucleotide excision repair (NER). This protein was shown to interact with, and elevate the nucleotide excision activity of 3-methyladenine-DNA glycosylase (MPG), which suggested a role in DNA damage recognition in base excision repair. This protein contains an N-terminal ubiquiti…	chr19	-164	229	2.3	1.29886	+
NM_032493	AP1M1	The protein encoded by this gene is the medium chain of the trans-Golgi network clathrin-associated protein complex AP-1. The other components of this complex are beta-prime-adaptin, gamma-adaptin, and the small chain AP1S1. This complex is located at the Golgi vesicle and links clathrin to receptors in coated vesicles. These vesicles are involved in endocytosis and Golgi processing. Alternativel…	chr19	354	369	2.32	0.376786	+
NM_024881	SLC35E1		chr19	297	446	2.51	0.472108	-
NR_001593	RPL18AP3		chr19	-10	344	2.9	0.535127	+
NM_000980	RPL18A	Ribosomes, the organelles that catalyze protein synthesis, consist of a small 40S subunit and a large 60S subunit. Together these subunits are composed of 4 RNA species and approximately 80 structurally distinct proteins. This gene encodes a ribosomal protein that is a component of the 60S subunit. The protein belongs to the L18AE family of ribosomal proteins. It is located in the cytoplasm. This…	chr19	-14	344	2.9	0.535127	+
NM_005354	JUND	The protein encoded by this intronless gene is a member of the JUN family, and a functional component of the AP1 transcription factor complex. It has been proposed to protect cells from p53-dependent senescence and apoptosis. Alternate translation initiation site usage results in the production of different isoforms. [provided by RefSeq]. Sequence Note: This RefSeq record was created from transcr…	chr19	434	626	2.3	0.292882	-
NM_016368	ISYNA1	Myoinositol, the most common naturally occurring form of inositol, is a component of plasma membrane phospholipids and functions as a cell signaling molecule. ISYNA1 (EC 5.5.1.4), or IPS, is a rate-limiting enzyme that catalyzes the de novo synthesis of myoinositol 1-phosphate from glucose 6-phosphate (Seelan et al., 2004 [PubMed 15464731]).[supplied by OMIM].	chr19	222	139	2.74	0.465191	-
NM_000095	COMP	The protein encoded by this gene is a noncollagenous extracellular matrix (ECM) protein. It consists of five identical glycoprotein subunits, each with EGF-like and calcium-binding (thrombospondin-like) domains. Oligomerization results from formation of a five-stranded coiled coil and disulfides. Binding to other ECM proteins such as collagen appears to depend on divalent cations. Mutations can c…	chr19	691	1535	2.84	0.472182	-
NM_001492	GDF1	This gene encodes a member of the bone morphogenetic protein (BMP) family and the TGF-beta superfamily. This group of proteins is characterized by a polybasic proteolytic processing site that is cleaved to produce a mature protein containing seven conserved cysteine residues. The members of this family are regulators of cell growth and differentiation in both embryonic and adult tissues. Studies …	chr19	285	1230	3.3	0.519877	-
NM_021267	LASS1	This gene encodes a member of the bone morphogenetic protein (BMP) family and the TGF-beta superfamily. This group of proteins is characterized by a polybasic proteolytic processing site that is cleaved to produce a mature protein containing seven conserved cysteine residues. Members of this family are regulators of cell growth and differentiation in both embryonic and adult tissues. Studies in y…	chr19	285	1230	3.3	0.519877	-
NR_024523	LOC641367		chr19	183	454	2.24	0.851411	+
NM_001146339	VSTM2B		chr19	-71	234	2	0.428112	+
NM_020856	TSHZ3		chr19	-27	340	2.05	0.213697	-
NM_001105570	NUDT19		chr19	222	959	4.55	0.985646	+
NM_033103	RHPN2	This gene encodes a member of the rhophilin family of Ras-homologous (Rho)-GTPase binding proteins. The encoded protein binds both GTP- and GDP-bound RhoA and GTP-bound RhoB and may be involved in the organization of the actin cytoskeleton. [provided by RefSeq].	chr19	-258	229	2.26	0.40977	-
NM_173479	WDR88		chr19	237	429	2.44	0.552926	+
NM_001806	CEBPG	The C/EBP family of transcription factors regulates viral and cellular CCAAT/enhancer element-mediated transcription. C/EBP proteins contain the bZIP region, which is characterized by two motifs in the C-terminal half of the protein: a basic region involved in DNA binding and a leucine zipper motif involved in dimerization. The C/EBP family consist of several related proteins, C/EBP alpha, C/EBP …	chr19	77	550	2.98	0.393826	+
NM_001080436	WTIP		chr19	273	549	2.42	0.496302	+
NM_175872	ZNF792		chr19	-206	359	2.46	0.536694	-
NM_014727	MLL4	This gene encodes a protein which contains multiple domains including a CXXC zinc finger, three PHD zinc fingers, two FY-rich domains, and a SET (suppressor of variegation, enhancer of zeste, and trithorax) domain. The SET domain is a conserved C-terminal domain that characterizes proteins of the MLL (mixed-lineage leukemia) family. This gene is ubiquitously expressed in adult tissues. It is also…	chr19	-396	460	3.7	0.782651	+
NM_001042631	SDHAF1	The succinate dehydrogenase (SDH) complex, or complex II of the mitochondrial respiratory chain, is composed of 4 individual subunits (see SDHA, MIM 600857). SDHAF1 is essential for SDH assembly but does not physically associate with the complex in vivo (Ghezzi et al., 2009).[supplied by OMIM].	chr19	-122	429	2.59	0.39443	+
NM_133466	ZFP82		chr19	-5	269	2.15	0.376512	-
NM_001166038	ZNF260		chr19	-400	654	3.81	0.713151	-
NM_032825	ZNF382	Members of the C2H2 zinc finger transcription factor family, such as ZNF382, play key roles in the regulation of cell proliferation, differentiation, and apoptosis in response to a variety of stimuli (Gebelein et al., 1998 [PubMed 9835615]).[supplied by OMIM].	chr19	78	549	3.17	0.618685	+
NM_001145649	ZNF529		chr19	-120	549	3.17	0.618685	-
NM_001037232	ZNF829		chr19	120	449	2.76	1.08164	-
NM_198539	ZNF568		chr19	-163	449	2.76	1.08164	+
NM_152484	ZNF569		chr19	-60	359	2.21	0.0944337	-
NM_015073	SIPA1L3		chr19	-168	144	2.26	0.491267	+
NM_031951	WDR87		chr19	-382	144	2.26	0.491267	-
NM_033256	PPP1R14A	PPP1R14A is a phosphorylation-dependent inhibitor of smooth muscle myosin phosphatase (see MIM 603768). Inhibition leads to increased myosin phosphorylation and enhances smooth muscle contraction in the absence of increased intracellular Ca(2+) concentration.[supplied by OMIM]. Publication Note: This RefSeq record includes a subset of the publications that are available for this gene. Please see …	chr19	297	449	3.2	0.688364	-
NM_182704	SELV	This gene encodes a selenoprotein, which contains a selenocysteine (Sec) residue at its active site. The selenocysteine is encoded by the UGA codon that normally signals translation termination. The 3' UTR of selenoprotein genes have a common stem-loop structure, the sec insertion sequence (SECIS), that is necessary for the recognition of UGA as a Sec codon rather than as a stop signal.	chr19	286	325	2.48	0.298074	+
NM_153232	EID2		chr19	33	139	2.56	0.845335	-
NM_001040283	DMRTC2		chr19	-59	645	2.78	0.584394	+
NM_173506	LYPD4		chr19	-517	645	2.78	0.584394	-
NM_022752	ZNF574		chr19	10	569	2.74	1.09711	+
NM_138568	EXOC3L2		chr19	-236	669	2.84	0.572474	-
NM_001080401	FLJ40125		chr19	389	549	3.6	1.35627	+
NM_001103149	PNMAL1		chr19	263	134	2.52	0.537273	-
NM_001145144	SLC1A5		chr19	-222	134	2.87	1.48614	-
NM_017457	CYTH2	The protein encoded by this gene is a member of the PSCD family. Members of this family have identical structural organization that consists of an N-terminal coiled-coil motif, a central Sec7 domain, and a C-terminal pleckstrin homology (PH) domain. The coiled-coil motif is involved in homodimerization, the Sec7 domain contains guanine-nucleotide exchange protein (GEP) activity, and the PH domain…	chr19	236	529	2.91	0.794837	+
NM_017708	FAM83E		chr19	-291	134	2.34	0.472055	-
NM_031886	KCNA7	Potassium channels represent the most complex class of voltage-gated ion channels from both functional and structural standpoints. Their diverse functions include regulating neurotransmitter release, heart rate, insulin secretion, neuronal excitability, epithelial electrolyte transport, smooth muscle contraction, and cell volume. Four sequence-related potassium channel genes - shaker, shaw, shab,…	chr19	483	745	2.86	0.796421	-
NM_022165	LIN7B		chr19	194	145	2.2	0.613992	+
NM_152358	C19orf41		chr19	159	349	2.02	0.55277	-
NR_004384	SNAR-F		chr19	-742	452	2.27	0.403331	+
NM_032679	ZNF577		chr19	76	749	2.84	0.775706	-
NM_001135590	ZNF577		chr19	36	749	2.84	0.775706	-
NM_001145434	ZNF880		chr19	-111	139	2.15	1.05096	+
NM_033341	BIRC8		chr19	317	625	3.1	0.457414	-
NM_001079906	ZNF331	Zinc finger proteins have been shown to interact with nucleic acids and to have diverse functions. The zinc finger domain is a conserved amino acid sequence motif containing 2 specifically positioned cysteines and 2 histidines that are involved in coordinating zinc. Kruppel-related proteins form one family of zinc finger proteins. See ZFP93 (MIM 604749) for additional information on zinc finger p…	chr19	-37	334	2.2	0.665589	+
NR_030632	MIR935	microRNAs (miRNAs) are short (20-24 nt) non-coding RNAs that are involved in post-transcriptional regulation of gene expression in multicellular organisms by affecting both the stability and translation of mRNAs. miRNAs are transcribed by RNA polymerase II as part of capped and polyadenylated primary transcripts (pri-miRNAs) that can be either protein-coding or non-coding. The primary transcript …	chr19	319	749	2.39	0.303971	+
NM_001077446	TSEN34	This gene encodes a catalytic subunit of the tRNA splicing endonuclease, which catalyzes the removal of introns from precursor tRNAs. The endonuclease complex is also associated with a pre-mRNA 3-prime end processing factor. A mutation in this gene results in the neurological disorder pontocerebellar hypoplasia type 2. Multiple alternatively spliced variants, encoding the same protein, have been …	chr19	-33	854	2.92	0.393247	+
NM_017852	NLRP2	NALP proteins, such as NALP2, are characterized by an N-terminal pyrin (MIM 608107) domain (PYD) and are involved in the activation of caspase-1 (CASP1; MIM 147678) by Toll-like receptors (see TLR4; MIM 603030). They may also be involved in protein complexes that activate proinflammatory caspases (Tschopp et al., 2003 [PubMed 12563287]).[supplied by OMIM]. Sequence Note: removed 1 base from the 5…	chr19	-159	234	2.16	0.925497	+
NM_001002836	ZNF787		chr19	-1	139	2.11	0.627803	-
NM_022103	ZNF667		chr19	21	864	3.96	0.913003	-
NM_015363	ZIM2	In human, ZIM2 and PEG3 (GeneID:5178) are two distinct genes that share a set of 5' exons and have a common promoter, and both genes are paternally expressed (PMID:15203203). Alternative splicing events connect the shared exons either with the remaining 4 exons unique to ZIM2, or with the remaining 2 exons unique to PEG3. This is in contrast to mouse and cow, where ZIM2 and PEG3 genes do not shar…	chr19	480	667	3.35	1.09698	-
NR_024059	MIMT1		chr19	-652	667	3.35	1.09698	+
NM_001146184	PEG3	In human, ZIM2 and PEG3 are treated as two distinct genes though they share multiple 5' exons and a common promoter and both genes are paternally expressed (PMID:15203203). Alternative splicing events connect their shared 5' exons either with the remaining 4 exons unique to ZIM2, or with the remaining 2 exons unique to PEG3. In contrast, in other mammals ZIM2 does not undergo imprinting and, in m…	chr19	477	667	3.35	1.09698	-
NM_017652	ZNF586		chr19	198	369	2.14	0.727355	+
NM_133460	ZNF418		chr19	177	244	2.58	0.521142	-
NM_182572	ZSCAN1		chr19	-214	369	2.86	0.960053	+
NM_007134	ZNF135		chr19	553	849	3	0.404114	+
NM_001145542	ZSCAN18		chr19	47	866	2.67	0.398896	-
NM_003433	ZNF132		chr19	-211	369	2.19	0.237953	-
NM_005762	TRIM28	The protein encoded by this gene mediates transcriptional control by interaction with the Kruppel-associated box repression domain found in many transcription factors. The protein localizes to the nucleus and is thought to associate with specific chromatin regions. The protein is a member of the tripartite motif family. This tripartite motif includes three zinc-binding domains, a RING, a B-box ty…	chr19	274	349	2.63	0.982227	+
NM_003969	UBE2M	The modification of proteins with ubiquitin is an important cellular mechanism for targeting abnormal or short-lived proteins for degradation. Ubiquitination involves at least three classes of enzymes: ubiquitin-activating enzymes, or E1s, ubiquitin-conjugating enzymes, or E2s, and ubiquitin-protein ligases, or E3s. This gene encodes a member of the E2 ubiquitin-conjugating enzyme family. The enc…	chr19	19	464	3.44	0.59997	-
NR_027334	LOC100131691		chr19	-267	464	3.44	0.59997	+
NR_026052	MGC2752		chr19	39	154	2.23	0.652128	+
NM_001002919	FAM150B		chr2	267	555	2.57	0.364546	-
NM_012293	PXDN	Drosophila peroxidasin is an extracellular matrix-associated peroxidase (Horikoshi et al., 1999 [PubMed 10441517]). It is expressed exclusively in hemocytes derived from head mesoderm at a very early stage of differentiation. Peroxidasin exists as a homotrimer with a unique hybrid structure that combines an enzymatically functional peroxidase domain with motifs that are typically found in extrace…	chr2	-80	628	3.09	0.671451	-
NM_003108	SOX11	This intronless gene encodes a member of the SOX (SRY-related HMG-box) family of transcription factors involved in the regulation of embryonic development and in the determination of the cell fate. The encoded protein may act as a transcriptional regulator after forming a protein complex with other proteins. The protein may function in the developing nervous system and play a role in tumorigenesi…	chr2	489	955	3.97	0.619963	+
NM_207315	CMPK2	Mitochondrial UMP-CMP kinase (EC 2.7.2.14) is a component of the salvage pathway for nucleotide synthesis. Other enzymes of the salvage pathway include thymidine kinase-2 (TK2; MIM 188250), deoxynucleotidase-2 (NT5M; MIM 605292), deoxyguanosine kinase (DGUOK; MIM 601465), adenylate kinase-2 (AK2; MIM 103020), adenylate kinase-3 (AK3; MIM 609290), adenylate kinase-3-like-1 (AK3L1; MIM 103030), and…	chr2	280	344	2.25	1.13846	-
NM_138799	MBOAT2		chr2	52	349	2.28	0.575998	-
NM_001135191	ASAP2	This gene encodes a multidomain protein containing an N-terminal alpha-helical region with a coiled-coil motif, followed by a pleckstrin homology (PH) domain, an Arf-GAP domain, an ankyrin homology region, a proline-rich region, and a C-terminal Src homology 3 (SH3) domain. The protein localizes in the Golgi apparatus and at the plasma membrane, where it colocalizes with protein tyrosine kinase 2…	chr2	327	850	2.92	0.550243	+
NM_198182	GRHL1	This gene encodes a member of the grainyhead family of transcription factors. The encoded protein can exist as a homodimer or can form heterodimers with sister-of-mammalian grainyhead or brother-of-mammalian grainyhead. This protein functions as a transcription factor during development. [provided by RefSeq]. Sequence Note: This RefSeq record was created from transcript and genomic sequence data …	chr2	-445	865	2.58	0.392632	+
NM_001037160	CYS1		chr2	49	935	2.53	0.696683	-
NM_002539	ODC1	This gene encodes the rate-limiting enzyme of the polyamine biosynthesis pathway which catalyzes ornithine to putrescine. The activity level for the enzyme varies in response to growth-promoting stimuli and exhibits a high turnover rate in comparison to other mammalian proteins. Originally localized to both chromosomes 2 and 7, the gene encoding this enzyme has been determined to be located on 2p…	chr2	201	848	2.82	0.757072	-
NM_144583	ATP6V1C2	This gene encodes a component of vacuolar ATPase (V-ATPase), a multisubunit enzyme that mediates acidification of eukaryotic intracellular organelles. V-ATPase dependent organelle acidification is necessary for such intracellular processes as protein sorting, zymogen activation, receptor-mediated endocytosis, and synaptic vesicle proton gradient generation. V-ATPase is composed of a cytosolic V1 …	chr2	-523	550	2.23	0.735201	+
NM_004850	ROCK2	The protein encoded by this gene is a serine/threonine kinase that regulates cytokinesis, smooth muscle contraction, the formation of actin stress fibers and focal adhesions, and the activation of the c-fos serum response element. This protein, which is an isozyme of ROCK1 is a target for the small GTPase Rho. [provided by RefSeq]. Publication Note: This RefSeq record includes a subset of the pub…	chr2	20	464	2.31	0.729601	-
NM_012344	NTSR2	The protein encoded by this gene belongs to the G protein-coupled receptor family that activate a phosphatidylinositol-calcium second messenger system. Binding and pharmacological studies demonstrate that this receptor binds neurotensin as well as several other ligands already described for neurotensin NT1 receptor. However, unlike NT1 receptor, this gene recognizes, with high affinity, levocabas…	chr2	293	654	2.83	1.19036	-
NM_020779	WDR35	This gene encodes a member of the WD repeat protein family. WD repeats are minimally conserved regions of approximately 40 amino acids typically bracketed by gly-his and trp-asp (GH-WD), which may facilitate formation of heterotrimeric or multiprotein complexes. Members of this family are involved in a variety of cellular processes, including cell cycle progression, signal transduction, apoptosis…	chr2	188	234	2.49	0.8059	-
NM_182828	GDF7	This gene encodes a member of the bone morphogenetic protein (BMP) family. BMPs belong to the transforming growth factor-beta superfamily of secreted signalling molecules that regulate diverse processes in growth, repair and embryonic development. In mouse, this gene functions as an inductive signal from the roof plate required for the specification of neuronal identity in the dorsal spinal cord.	chr2	-307	449	2.92	0.387881	+
NM_017552	ATAD2B		chr2	301	749	3.32	1.05914	-
NM_022552	DNMT3A	CpG methylation is an epigenetic modification that is important for embryonic development, imprinting, and X-chromosome inactivation. Studies in mice have demonstrated that DNA methylation is required for mammalian development. This gene encodes a DNA methyltransferase that is thought to function in de novo methylation, rather than maintenance methylation. The protein localizes to the cytoplasm a…	chr2	-283	134	2.11	0.800825	-
NM_001134693	LOC100128731		chr2	286	239	2.87	1.06281	-
NM_003353	UCN	This gene is a member of the sauvagine/corticotropin-releasing factor/urotensin I family. It is structurally related to the corticotropin-releasing factor (CRF) gene and the encoded product is an endogenous ligand for CRF type 2 receptors. In the brain it may be responsible for the effects of stress on appetite. In spite of the gene family name similarity, the product of this gene has no sequence…	chr2	261	569	2.54	0.331058	-
NR_002201	FTHL3P		chr2	231	464	2.73	0.482252	-
NM_001142634	SPDYA		chr2	-158	849	3.08	0.61698	+
NM_015131	WDR43		chr2	250	254	2.37	0.299807	+
NM_004304	ALK	The 2;5 chromosomal translocation is frequently associated with anaplastic large cell lymphomas (ALCLs). The translocation creates a fusion gene consisting of the ALK (anaplastic lymphoma kinase) gene and the nucleophosmin (NPM) gene: the 3' half of ALK, derived from chromosome 2, is fused to the 5' portion of NPM from chromosome 5. A recent study shows that the product of the NPM-ALK fusion gene…	chr2	770	1459	2.34	0.466546	-
NM_016441	CRIM1	Motor neurons are among the earliest neurons to appear after the commencement of cell patterning and the beginning of cell differentiation. Differentiation occurs in a ventral-to-dorsal gradient and is mediated, at least in part, by the concentration of ventrally expressed Sonic hedgehog protein (SHH; MIM 600725). Dorsally expressed factors, such as members of the bone morphogenic protein (e.g., …	chr2	-406	139	2.48	0.629113	+
NM_006449	CDC42EP3	CDC42, a small Rho GTPase, regulates the formation of F-actin-containing structures through its interaction with the downstream effector proteins. The protein encoded by this gene is a member of the Borg family of CDC42 effector proteins. Borg family proteins contain a CRIB (Cdc42/Rac interactive-binding) domain. They bind to, and negatively regulate the function of, CDC42. This protein can inter…	chr2	-297	139	2.09	1.2969	-
NR_028386	LOC375196		chr2	-25	660	3.13	0.802599	-
NM_005633	SOS1	This gene encodes a protein that is a guanine nucleotide exchange factor for RAS proteins, membrane proteins that bind guanine nucleotides and participate in signal transduction pathways. GTP binding activates and GTP hydrolysis inactivates RAS proteins. The product of this gene may regulate RAS proteins by facilitating the exchange of GTP for GDP. Mutations in this gene are associated with gingi…	chr2	66	525	2.93	0.769946	-
NM_003618	MAP4K3	This gene encodes a member of the Ste20 family of serine/threonine protein kinases. The protein belongs to the subfamily that consists of members, such as germinal center kinase (GCK), that are characterized by an N-terminal catalytic domain and C-terminal regulatory domain. The kinase activity of the encoded protein can be stimulated by UV radiation and tumor necrosis factor-alpha. The protein s…	chr2	-255	352	2.26	0.351882	-
NM_172344	KCNG3	Voltage-gated potassium (Kv) channels represent the most complex class of voltage-gated ion channels from both functional and structural standpoints. Their diverse functions include regulating neurotransmitter release, heart rate, insulin secretion, neuronal excitability, epithelial electrolyte transport, smooth muscle contraction, and cell volume. This gene encodes a member of the potassium chan…	chr2	605	1649	2.83	0.535391	-
NM_016932	SIX2	This gene is a member of the vertebrate gene family which encode proteins homologous to the Drosophila 'sine oculis' homeobox protein. The encoded protein is a transcription factor which, like other members of this gene family, may be involved in limb or eye development. [provided by RefSeq].	chr2	492	1065	3.41	0.454166	-
NM_020458	TTC7A	The tetratricopeptide repeat (TPR) domain is defined by a degenerate consensus sequence of 34 amino acids. TPR domain-containing proteins, such as TTC7A, have diverse functions in cell cycle control, protein transport, phosphate turnover, and protein trafficking or secretion, and they can act as chaperones or scaffolding proteins (White et al., 2005 [PubMed 15718100]).[supplied by OMIM].	chr2	382	549	3.92	0.78068	+
NM_000179	MSH6	This gene encodes a protein similar to the MutS protein. In E. coli, the MutS protein helps in the recognition of mismatched nucleotides, prior to their repair. A highly conserved region of approximately 150 aa, called the Walker-A adenine nucleotide binding motif, exists in MutS homologs. The encoded protein of this gene combines with MSH2 to form a mismatch recognition complex that functions as…	chr2	58	159	2.09	1.13203	+
NM_138735	NRXN1	Neurexins function in the vertebrate nervous system as cell adhesion molecules and receptors. Two neurexin genes are among the largest known in human (NRXN1 and NRXN3). By using alternate promoters, splice sites and exons, predictions of hundreds or even thousands of distinct mRNAs have been made. Most transcripts use the upstream promoter and encode alpha-neurexin isoforms; fewer transcripts are…	chr2	149	149	2.28	0.48733	-
NM_001136027	VRK2	This gene encodes a member of the vaccinia-related kinase (VRK) family of serine/threonine protein kinases. This gene is widely expressed in human tissues and has increased expression in actively dividing cells, such as those in testis, leukocytes, fetal liver, and carcinomas. Its protein localizes to the endoplasmic reticulum and has been shown to phosphorylate casein and undergo autophosphoryla…	chr2	267	249	2.11	0.437042	+
NM_032506	KIAA1841		chr2	91	354	2.48	0.438448	+
NM_006430	CCT4	The chaperonin containing TCP1 (MIM 186980) complex (CCT), also called the TCP1 ring complex, consists of 2 back-to-back rings, each containing 8 unique but homologous subunits, such as CCT4. CCT assists the folding of newly translated polypeptide substrates through multiple rounds of ATP-driven release and rebinding of partially folded intermediate forms. Substrates of CCT include the cytoskelet…	chr2	-6	454	2.4	0.515945	-
NR_027069	LOC100132215		chr2	80	364	2.46	0.48872	-
NM_014755	SERTAD2		chr2	-518	654	3.23	0.436782	-
NM_178439	GMCL1	This gene encodes a nuclear envelope protein that appears to be involved in spermatogenesis, either directly or by influencing genes that play a more direct role in the process. This multi-exon locus is the homolog of the mouse and drosophila germ cell-less gene but the human genome also contains a single-exon locus on chromosome 5 that contains an open reading frame capable of encoding a highly-…	chr2	277	554	2.83	0.298444	+
NM_001115116	ANKRD53		chr2	244	250	2.53	0.634442	+
NM_020459	PAIP2B	Most mRNAs, except for histones, contain a 3-prime poly(A) tail. Poly(A)-binding protein (PABP; see MIM 604679) enhances translation by circularizing mRNA through its interaction with the translation initiation factor EIF4G1 (MIM 600495) and the poly(A) tail. Various PABP-binding proteins regulate PABP activity, including PAIP1 (MIM 605184), a translational stimulator, and PAIP2A (MIM 605604) and…	chr2	8	224	2.44	0.422774	-
NM_015189	EXOC6B	In yeast and rat, Sec15 is part of a multiprotein complex that is required for targeted exocytosis.[supplied by OMIM].	chr2	263	263	2.14	0.156909	-
NM_003124	SPR	This gene encodes an aldo-keto reductase that catalyzes the NADPH-dependent reduction of pteridine derivatives and is important in the biosynthesis of tetrahydrobiopterin (BH4). Mutations in this gene result in DOPA-responsive dystonia due to sepiaterin reductase deficiency. A pseudogene has been identified on chromosome 1. [provided by RefSeq]. Publication Note: This RefSeq record includes a sub…	chr2	220	134	2.56	1.26648	+
NM_004097	EMX1		chr2	557	950	2.58	0.663515	+
NM_001134462	NOTO		chr2	480	759	2.18	0.424649	+
NM_001965	EGR4		chr2	30	249	2.28	0.751503	-
NM_006636	MTHFD2	This gene encodes a nuclear-encoded mitochondrial bifunctional enzyme with methylenetetrahydrofolate dehydrogenase and methenyltetrahydrofolate cyclohydrolase activities. The enzyme functions as a homodimer and is unique in its absolute requirement for magnesium and inorganic phosphate. Formation of the enzyme-magnesium complex allows binding of NAD. Alternative splicing results in two different …	chr2	185	129	2.24	0.116578	+
NM_001015055	RTKN	This gene encodes a scaffold protein that interacts with GTP-bound Rho proteins. Binding of this protein inhibits the GTPase activity of Rho proteins. This protein may interfere with the conversion of active, GTP-bound Rho to the inactive GDP-bound form by RhoGAP. Rho proteins regulate many important cellular processes, including cytokinesis, transcription, smooth muscle contraction, cell growth …	chr2	-87	269	2.28	0.530205	-
NM_022492	TTC31		chr2	-805	239	2.67	0.8512	+
NM_138804	C2orf65		chr2	-235	269	2.66	0.453598	-
NR_003663	LOC388965		chr2	147	254	2.37	0.399705	+
NM_003896	ST3GAL5	Ganglioside GM3 is known to participate in the induction of cell differentiation, modulation of cell proliferation, maintenance of fibroblast morphology, signal transduction, and integrin-mediated cell adhesion. The protein encoded by this gene is a type II membrane protein which catalyzes the formation of GM3 using lactosylceramide as the substrate. The encoded protein is a member of glycosyltra…	chr2	-24	364	2.69	0.46031	-
NR_015424	FLJ40330		chr2	-483	864	4.39	0.94176	+
NR_003366	ANKRD20B		chr2	92	255	2.44	0.619927	-
NM_022440	MAL	The protein encoded by this gene is a highly hydrophobic integral membrane protein belonging to the MAL family of proteolipids. The protein has been localized to the endoplasmic reticulum of T-cells and is a candidate linker protein in T-cell signal transduction. In addition, this proteolipid is localized in compact myelin of cells in the nervous system and has been implicated in myelin biogenesi…	chr2	-258	1048	2.65	0.827954	+
NM_031902	MRPS5	Mammalian mitochondrial ribosomal proteins are encoded by nuclear genes and help in protein synthesis within the mitochondrion. Mitochondrial ribosomes (mitoribosomes) consist of a small 28S subunit and a large 39S subunit. They have an estimated 75% protein to rRNA composition compared to prokaryotic ribosomes, where this ratio is reversed. Another difference between mammalian mitoribosomes and …	chr2	175	134	2.35	1.03938	-
NM_001034914	KCNIP3	This gene encodes a member of the family of voltage-gated potassium (Kv) channel-interacting proteins, which belong to the recoverin branch of the EF-hand superfamily. Members of this family are small calcium binding proteins containing EF-hand-like domains. They are integral subunit components of native Kv4 channel complexes that may regulate A-type currents, and hence neuronal excitability, in …	chr2	-254	751	2.91	0.728251	+
NM_000682	ADRA2B	Alpha-2-adrenergic receptors are members of the G protein-coupled receptor superfamily. They include 3 highly homologous subtypes: alpha2A, alpha2B, and alpha2C. These receptors have a critical role in regulating neurotransmitter release from sympathetic nerves and from adrenergic neurons in the central nervous system. This gene encodes the alpha2B subtype, which was observed to associate with eI…	chr2	134	649	3.65	1.13559	-
NM_020151	STARD7	Although the function of this gene is not known, its existence is supported by mRNA and EST data. The predicted gene product contains a region similar to the STAR-related lipid transfer (START) domain, which is often present in proteins involved in the cell signaling mediated by lipid binding. Alternatively spliced transcript variants have been described, although some transcripts occur only in c…	chr2	387	669	2.37	0.714912	-
NM_020184	CNNM4		chr2	136	269	3.03	0.579242	+
NM_001122646	FAM178B		chr2	149	149	2.17	0.34464	-
NM_025190	ANKRD36B		chr2	-483	134	2.17	0.175366	-
NM_015348	TMEM131		chr2	191	849	4.78	0.950794	-
NM_001008215	C2orf64		chr2	-20	239	2.5	1.27051	-
NM_014044	UNC50		chr2	-65	239	2.5	1.27051	+
NM_207362	C2orf55		chr2	-36	829	2.5	0.465312	-
NM_016316	REV1	This gene encodes a protein with similarity to the S. cerevisiae mutagenesis protein Rev1. The Rev1 proteins contain a BRCT domain, which is important in protein-protein interactions. A suggested role for the human Rev1-like protein is as a scaffold that recruits DNA polymerases involved in translesion synthesis (TLS) of damaged DNA. Two alternatively spliced transcript variants that encode diffe…	chr2	-145	159	2.33	0.336595	-
NM_004854	CHST10	Cell surface carbohydrates modulate a variety of cellular functions and are typically synthesized in a stepwise manner. HNK1ST plays a role in the biosynthesis of HNK1 (see MIM 151290), a neuronally expressed carbohydrate that contains a sulfoglucuronyl residue.[supplied by OMIM].	chr2	312	354	2.71	0.655915	-
NM_001102426	TBC1D8		chr2	409	744	2.98	0.597542	-
NM_004834	MAP4K4	The protein encoded by this gene is a member of the serine/threonine protein kinase family. This kinase has been shown to specifically activate MAPK8/JNK. The activation of MAPK8 by this kinase is found to be inhibited by the dominant-negative mutants of MAP3K7/TAK1, MAP2K4/MKK4, and MAP2K7/MKK7, which suggests that this kinase may function through the MAP3K7-MAP2K4-MAP2K7 kinase cascade, and med…	chr2	-601	426	2.73	0.373043	+
NM_032411	C2orf40		chr2	79	354	2.53	0.345952	+
NM_001144013	RGPD3		chr2	336	1024	5.21	1.21668	-
NM_001142351	ST6GAL2	Sialyltransferases, such as ST6GAL2 (EC 2.4.99.1), are type II transmembrane proteins that catalyze the transfer of sialic acid from CMP-sialic acid to an acceptor carbohydrate, usually to the terminal ends of carbohydrate chains.[supplied by OMIM].	chr2	66	359	2.85	0.713583	-
NM_182588	RGPD4		chr2	77	329	2.2	0.533181	+
NR_024439	LOC729121		chr2	-881	329	2.2	0.533181	-
NM_006267	RANBP2	RAN is a small GTP-binding protein of the RAS superfamily that is associated with the nuclear membrane and is thought to control a variety of cellular functions through its interactions with other proteins. This gene encodes a very large RAN-binding protein that immunolocalizes to the nuclear pore complex. The protein is a giant scaffold and mosaic cyclophilin-related nucleoporin implicated in th…	chr2	383	739	3.5	0.652635	+
NM_001099289	SH3RF3		chr2	-123	1369	2.96	0.560994	+
NR_029193	LOC100287216		chr2	702	1369	2.96	0.560994	-
NM_023016	ANKRD57		chr2	435	1269	3.24	0.609929	+
NM_178584	SEPT10	This gene encodes a member of the septin family of cytoskeletal proteins with GTPase activity. This protein localizes to the cytoplasm and nucleus and displays GTP-binding and GTPase activity. Alternate splicing results in two transcript variants encoding different isoforms.	chr2	-562	1269	3.24	0.609929	-
NM_005054	RGPD5	RAN is a small GTP-binding protein of the RAS superfamily that is associated with the nuclear membrane and is thought to control a variety of cellular functions through its interactions with other proteins. This gene shares a high degree of sequence identity with RANBP2, a large RAN-binding protein localized at the cytoplasmic side of the nuclear pore complex. It is believed that this RANBP2 gene…	chr2	227	652	2.5	0.612356	+
NM_001164463	RGPD8		chr2	342	652	2.5	0.612356	+
NM_001164463	RGPD8		chr2	521	1169	3.6	1.29058	-
NM_012184	FOXD4L1	This gene is a member of the forkhead/winged-helix (FOX) family of transcription factors with highly conserved FOX DNA-binding domains. Members of the FOX family of transcription factors are regulators of embryogenesis and may play a role in human cancer. This gene lies in a region of chromosome 2 that surrounds the site where two ancestral chromosomes fused to form human chromosome 2. This regio…	chr2	635	1271	2.94	0.628943	+
NM_182528	C1QL2		chr2	458	754	2.41	0.466061	-
NR_000034	TMEM185B		chr2	365	539	2.47	0.687469	-
NM_004807	HS6ST1	The protein encoded by this gene is a member of the heparan sulfate biosynthetic enzyme family. Heparan sulfate biosynthetic enzymes are key components in generating a myriad of distinct heparan sulfate fine structures that carry out multiple biological activities. This enzyme is a type II integral membrane protein and is responsible for 6-O-sulfation of heparan sulfate. This enzyme does not shar…	chr2	27	849	3.91	0.889056	-
NM_207312	TUBA3E		chr2	155	554	2.86	0.738371	-
NM_001009993	FAM168B		chr2	245	569	3.04	0.695248	-
NM_080386	TUBA3D		chr2	-83	144	2.24	0.414445	+
NR_031608	MIR663B	microRNAs (miRNAs) are short (20-24 nt) non-coding RNAs that are involved in post-transcriptional regulation of gene expression in multicellular organisms by affecting both the stability and translation of mRNAs. miRNAs are transcribed by RNA polymerase II as part of capped and polyadenylated primary transcripts (pri-miRNAs) that can be either protein-coding or non-coding. The primary transcript …	chr2	498	749	3.09	0.693842	-
NR_027020	NCRNA00164		chr2	-62	249	2.53	0.512651	-
NM_005915	MCM6	The protein encoded by this gene is one of the highly conserved mini-chromosome maintenance proteins (MCM) that are essential for the initiation of eukaryotic genome replication. The hexameric protein complex formed by the MCM proteins is a key component of the pre-replication complex (pre_RC) and may be involved in the formation of replication forks and in the recruitment of other DNA replicatio…	chr2	256	161	2.17	0.293485	-
NM_007226	NXPH2		chr2	-83	134	2.33	0.726271	-
NM_001164629	GTDC1		chr2	-12	264	2.42	0.776401	-
NR_026904	PABPCP2		chr2	353	429	2.44	0.572178	+
NM_001616	ACVR2A	This gene encodes activin A type II receptor. Activins are dimeric growth and differentiation factors which belong to the transforming growth factor-beta (TGF-beta) superfamily of structurally related signaling proteins. Activins signal through a heteromeric complex of receptor serine kinases which include at least two type I (I and IB) and two type II (II and IIB) receptors. These receptors are …	chr2	-561	646	3.12	1.0482	+
NM_004522	KIF5C		chr2	242	154	2.17	0.538641	+
NM_002977	SCN9A	This gene encodes a voltage-gated sodium channel which plays a significant role in nociception signaling. Mutations in this gene have been associated with primary erythermalgia, channelopathy-associated insensitivity to pain, and paroxysmal extreme pain disorder. [provided by RefSeq]. Sequence Note: This RefSeq record was created from transcript and genomic sequence data to make the sequence cons…	chr2	-35	439	2.47	0.591766	-
NM_013233	STK39	This gene encodes a serine/threonine kinase that is thought to function in the cellular stress response pathway. The kinase is activated in response to hypotonic stress, leading to phosphorylation of several cation-chloride-coupled cotransporters. The catalytically active kinase specifically activates the p38 MAP kinase pathway, and its interaction with p38 decreases upon cellular stress, suggest…	chr2	16	264	2.33	0.426816	-
NM_004525	LRP2	The protein encoded by this gene, low density lipoprotein-related protein 2 (LRP2) or megalin, is a multi-ligand endocytic receptor that is expressed in many different tissues but primarily in absorptive epithilial tissues such as the kidney. This glycoprotein has a large amino-terminal extracellular domain, a single transmembrane domain, and a short carboxy-terminal cytoplasmic tail. The extrace…	chr2	277	459	2.34	0.180688	-
NM_152384	BBS5	This gene encodes a protein that has been directly linked to Bardet-Biedl syndrome. The primary features of this syndrome include retinal dystrophy, obesity, polydactyly, renal abnormalities and learning disabilities. Experimentation in non-human eukaryotes suggests that this gene is expressed in ciliated cells and that it is required for the formation of cilia. Alternate transcriptional splice v…	chr2	-58	239	2.44	0.455754	+
NM_172070	UBR3		chr2	339	549	2.47	0.726677	+
NM_178120	DLX1	This gene encodes a member of a homeobox transcription factor gene family similiar to the Drosophila distal-less gene. The encoded protein is localized to the nucleus where it may function as a transcriptional regulator of signals from multiple TGF-{beta} superfamily members. The encoded protein may play a role in the control of craniofacial patterning and the differentiation and survival of inhi…	chr2	-630	469	2.66	0.372236	+
NM_002610	PDK1	Pyruvate dehydrogenase (PDH) is a mitochondrial multienzyme complex that catalyzes the oxidative decarboxylation of pyruvate and is one of the major enzymes responsible for the regulation of homeostasis of carbohydrate fuels in mammals. The enzymatic activity is regulated by a phosphorylation/dephosphorylation cycle. Phosphorylation of PDH by a specific pyruvate dehydrogenase kinase (PDK) results…	chr2	26	249	2.09	0.204879	+
NM_001077269	WIPF1	This gene encodes a protein that plays an important role in the organization of the actin cytoskeleton. The encoded protein binds to a region of Wiskott-Aldrich syndrome protein that is frequently mutated in Wiskott-Aldrich syndrome, an X-linked recessive disorder. Impairment of the interaction between these two proteins may contribute to the disease. Two transcript variants encoding the same pro…	chr2	-20	329	2.67	0.647494	-
NM_021192	HOXD11	This gene belongs to the homeobox family of genes. The homeobox genes encode a highly conserved family of transcription factors that play an important role in morphogenesis in all multicellular organisms. Mammals possess four similar homeobox gene clusters, HOXA, HOXB, HOXC and HOXD, located on different chromosomes, consisting of 9 to 11 genes arranged in tandem. This gene is one of several home…	chr2	77	144	2.75	0.581976	+
NM_014213	HOXD9	This gene belongs to the homeobox family of genes. The homeobox genes encode a highly conserved family of transcription factors that play an important role in morphogenesis in all multicellular organisms. Mammals possess four similar homeobox gene clusters, HOXA, HOXB, HOXC and HOXD, located on different chromosomes, consisting of 9 to 11 genes arranged in tandem. This gene is one of several home…	chr2	-346	944	3.09	0.505554	+
NM_019558	HOXD8	This gene belongs to the homeobox family of genes. The homeobox genes encode a highly conserved family of transcription factors that play an important role in morphogenesis in all multicellular organisms. Mammals possess four similar homeobox gene clusters, HOXA, HOXB, HOXC and HOXD, located on different chromosomes, consisting of 9 to 11 genes arranged in tandem. This gene is one of several home…	chr2	-500	544	2.47	0.412114	+
NM_024501	HOXD1	This gene is a member of the Antp homeobox family and encodes a protein with a homeobox DNA-binding domain. This nuclear protein functions as a sequence-specific transcription factor that is involved in differentiation and limb development. Mutations in this gene have been associated with severe developmental defects on the anterior-posterior (a-p) limb axis. [provided by RefSeq]. Publication Not…	chr2	396	1145	2.69	0.477383	+
NR_026966	LOC100130691		chr2	-198	436	3.08	0.908958	-
NM_003659	AGPS	This gene is a member of the FAD-binding oxidoreductase/transferase type 4 family. It encodes a protein that catalyzes the second step of ether lipid biosynthesis in which acyl-dihydroxyacetonephosphate (DHAP) is converted to alkyl-DHAP by the addition of a long chain alcohol and the removal of a long-chain acid anion. The protein is localized to the inner aspect of the peroxisomal membrane and r…	chr2	147	436	3.08	0.908958	+
NM_032523	OSBPL6	This gene encodes a member of the oxysterol-binding protein (OSBP) family, a group of intracellular lipid receptors. Most members contain an N-terminal pleckstrin homology domain and a highly conserved C-terminal OSBP-like sterol-binding domain. Transcript variants encoding different isoforms have been identified. [provided by RefSeq].	chr2	191	554	3	0.720316	+
NM_032321	C2orf88		chr2	-154	649	2.59	0.862935	+
NM_001042519	C2orf88		chr2	-62	649	2.59	0.862935	+
NM_016192	TMEFF2		chr2	-741	134	2.13	0.764307	-
NM_020760	HECW2		chr2	-232	837	3.59	0.778735	-
NM_001080539	CCDC150		chr2	255	154	2.66	0.773846	+
NM_197970	BOLL	This gene belongs to the DAZ gene family required for germ cell development. It encodes an RNA-binding protein which is more similar to Drosophila Boule than to human proteins encoded by genes DAZ (deleted in azoospermia) or DAZL (deleted in azoospermia-like). Loss of this gene function results in the absence of sperm in semen (azoospermia). Histological studies demonstrated that the primary defe…	chr2	93	554	2.78	0.369289	-
NM_033030	BOLL	This gene belongs to the DAZ gene family required for germ cell development. It encodes an RNA-binding protein which is more similar to Drosophila Boule than to human proteins encoded by genes DAZ (deleted in azoospermia) or DAZL (deleted in azoospermia-like). Loss of this gene function results in the absence of sperm in semen (azoospermia). Histological studies demonstrated that the primary defe…	chr2	-771	554	2.78	0.369289	-
NM_015049	TRAK2		chr2	-610	229	2.54	1.35263	-
NM_003507	FZD7	Members of the 'frizzled' gene family encode 7-transmembrane domain proteins that are receptors for Wnt signaling proteins. The FZD7 protein contains an N-terminal signal sequence, 10 cysteine residues typical of the cysteine-rich extracellular domain of Fz family members, 7 putative transmembrane domains, and an intracellular C-terminal tail with a PDZ domain-binding motif. FZD7 gene expression …	chr2	159	139	2.55	0.426395	+
NM_178231	ICA1L		chr2	218	134	2.37	1.64247	-
NM_201279	NRP2	This gene encodes a member of the neuropilin family of receptor proteins. The encoded transmembrane protein binds to SEMA3C protein {sema domain, immunoglobulin domain (Ig), short basic domain, secreted, (semaphorin) 3C} and SEMA3F protein {sema domain, immunoglobulin domain (Ig), short basic domain, secreted, (semaphorin) 3F}, and interacts with vascular endothelial growth factor (VEGF). This pr…	chr2	-64	459	2.42	0.792252	+
NM_020923	ZDBF2		chr2	151	634	2.74	1.01604	+
NM_003812	ADAM23	This gene encodes a member of the ADAM (a disintegrin and metalloprotease domain) family. Members of this family are membrane-anchored proteins structurally related to snake venom disintegrins, and have been implicated in a variety of biological processes involving cell-cell and cell-matrix interactions, including fertilization, muscle development, and neurogenesis. This gene is highly expressed …	chr2	329	444	3.36	0.865345	+
NM_003468	FZD5	Members of the 'frizzled' gene family encode 7-transmembrane domain proteins that are receptors for Wnt signaling proteins. The FZD5 protein is believed to be the receptor for the Wnt5A ligand. [provided by RefSeq]. Publication Note: This RefSeq record includes a subset of the publications that are available for this gene. Please see the Entrez Gene record to access additional publications.	chr2	-495	540	3.79	0.79225	-
NM_000597	IGFBP2		chr2	188	164	2.25	0.605395	+
NM_000784	CYP27A1	This gene encodes a member of the cytochrome P450 superfamily of enzymes. The cytochrome P450 proteins are monooxygenases which catalyze many reactions involved in drug metabolism and synthesis of cholesterol, steroids and other lipids. This mitochondrial protein oxidizes cholesterol intermediates as part of the bile synthesis pathway. Since the conversion of cholesterol to bile acids is the majo…	chr2	263	249	2.76	0.266135	+
NM_057093	CRYBA2	Crystallins are separated into two classes: taxon-specific, or enzyme, and ubiquitous. The latter class constitutes the major proteins of the vertebrate eye, which function to maintain the transparency and refractive index of the lens. Since lens central fiber cells lose their nuclei during development, these crystallins are made and then retained throughout life, making them extremely stable pro…	chr2	-381	850	2.28	0.812363	-
NM_005209	CRYBA2	Crystallins are separated into two classes: taxon-specific, or enzyme, and ubiquitous. The latter class constitutes the major proteins of the vertebrate eye, which function to maintain the transparency and refractive index of the lens. Since lens central fiber cells lose their nuclei during development, these crystallins are made and then retained throughout life, making them extremely stable pro…	chr2	-387	850	2.28	0.812363	-
NM_015311	OBSL1		chr2	462	534	3.23	0.877023	-
NR_028501	ECEL1P2		chr2	-440	1434	2.67	0.444252	-
NM_025202	EFHD1	EFHD1 is an EF-hand domain-containing protein that displays increased expression during neuronal differentiation (Tominaga and Tomooka, 2002 [PubMed 12270117]).[supplied by OMIM].	chr2	493	753	2.66	0.629122	+
NM_001114090	NGEF		chr2	-149	249	2.08	0.286549	-
NM_017974	ATG16L1	Autophagy is the major intracellular degradation system delivering cytoplasmic components to lysosomes, and it accounts for degradation of most long-lived proteins and some organelles. Cytoplasmic constituents, including organelles, are sequestered into double-membraned autophagosomes, which subsequently fuse with lysosomes. ATG16L1 is a component of a large protein complex essential for autophag…	chr2	320	469	3.3	0.509806	+
NM_003648	DGKD	This gene encodes a cytoplasmic enzyme that phosphorylates diacylglycerol to produce phosphatidic acid. Diacylglycerol and phosphatidic acid are two lipids that act as second messengers in signaling cascades. Their cellular concentrations are regulated by the encoded protein, and so it is thought to play an important role in cellular signal transduction. Alternative splicing results in two transc…	chr2	-306	140	2.05	0.327443	+
NM_005737	ARL4C	ADP-ribosylation factor-like 4C is a member of the ADP-ribosylation factor family of GTP-binding proteins. ARL4C is closely similar to ARL4A and ARL4D and each has a nuclear localization signal and an unusually high guanine nucleotide exchange rate. This protein may play a role in cholesterol transport. [provided by RefSeq].	chr2	205	763	2.89	0.346184	-
NM_014914	AGAP1	CENTG2 belongs to an ADP-ribosylation factor GTPase-activating (ARF-GAP) protein family involved in membrane traffic and actin cytoskeleton dynamics (Nie et al., 2002 [PubMed 12388557]).[supplied by OMIM].	chr2	-98	269	2.4	0.242055	+
NM_001485	GBX2		chr2	379	756	2.72	0.528697	-
NM_001137550	LRRFIP1		chr2	-286	752	2.46	0.42397	+
NM_001080504	RBM44		chr2	348	651	2.36	0.751911	+
NM_005855	RAMP1	The protein encoded by this gene is a member of the RAMP family of single-transmembrane-domain proteins, called receptor (calcitonin) activity modifying proteins (RAMPs). RAMPs are type I transmembrane proteins with an extracellular N terminus and a cytoplasmic C terminus. RAMPs are required to transport calcitonin-receptor-like receptor (CRLR) to the plasma membrane. CRLR, a receptor with seven …	chr2	127	450	2.39	0.414176	+
NR_026923	LOC643387		chr2	89	538	2.99	0.672545	+
NR_026926	LOC151174		chr2	-97	538	2.99	0.672545	-
NM_018645	HES6	This gene encodes a member of a subfamily of basic helix-loop-helix transcription repressors that have homology to the Drosophila enhancer of split genes. Members of this gene family regulate cell differentiation in numerous cell types. The protein encoded by this gene functions as a cofactor, interacting with other transcription factors through a tetrapeptide domain in its C-terminus. Alternativ…	chr2	349	429	3.29	0.537046	-
NM_006037	HDAC4	Histones play a critical role in transcriptional regulation, cell cycle progression, and developmental events. Histone acetylation/deacetylation alters chromosome structure and affects transcription factor access to DNA. The protein encoded by this gene belongs to class II of the histone deacetylase/acuc/apha family. It possesses histone deacetylase activity and represses transcription when tethe…	chr2	-922	529	2.64	0.351559	-
NM_138336	MYEOV2		chr2	170	570	3.3	1.16591	-
NM_001163424	MYEOV2		chr2	153	570	3.3	1.16591	-
NM_182501	MTERFD2		chr2	127	164	2.39	0.894412	-
NM_013325	ATG4B	Autophagy is the process by which endogenous proteins and damaged organelles are destroyed intracellularly. Autophagy is postulated to be essential for cell homeostasis and cell remodeling during differentiation, metamorphosis, non-apoptotic cell death, and aging. Reduced levels of autophagy have been described in some malignant tumors, and a role for autophagy in controlling the unregulated cell…	chr2	-783	270	2.16	0.506446	+
NM_012145	DTYMK		chr2	180	164	2.22	1.00719	-
NR_024437	LOC728323		chr2	-404	244	2.57	0.693099	+
NM_144628	TBC1D20		chr20	363	559	4.15	1.16976	-
NM_004609	TCF15	The protein encoded by this gene is found in the nucleus and may be involved in the early transcriptional regulation of patterning of the mesoderm. The encoded basic helix-loop-helix protein requires dimerization with another basic helix-loop-helix protein for efficient DNA binding. [provided by RefSeq].	chr20	302	553	2.86	1.30468	-
NM_001110514	EBF4	EBF4 belongs to the conserved Olf/EBF family of helix-loop-helix transcription factors, members of which play important roles in neural development and B-cell maturation (Wang et al., 2002 [PubMed 12139918]).[supplied by OMIM].	chr20	-188	238	2.34	0.235054	+
NM_022760	FAM113A		chr20	84	629	2.75	0.712379	-
NM_080413	VPS16	Vesicle mediated protein sorting plays an important role in segregation of intracellular molecules into distinct organelles. Genetic studies in yeast have identified more than 40 vacuolar protein sorting (VPS) genes involved in vesicle transport to vacuoles. This gene encodes the human homolog of yeast class C Vps16 protein. The mammalian class C Vps proteins are predominantly associated with lat…	chr20	-124	629	2.75	0.712379	+
NM_080840	PTPRA	The protein encoded by this gene is a member of the protein tyrosine phosphatase (PTP) family. PTPs are known to be signaling molecules that regulate a variety of cellular processes including cell growth, differentiation, mitotic cycle, and oncogenic transformation. This PTP contains an extracellular domain, a single transmembrane segment and two tandem intracytoplasmic catalytic domains, and thu…	chr20	251	359	2.69	0.618071	+
NM_030811	MRPS26	Mammalian mitochondrial ribosomal proteins are encoded by nuclear genes and help in protein synthesis within the mitochondrion. Mitochondrial ribosomes (mitoribosomes) consist of a small 28S subunit and a large 39S subunit. They have an estimated 75% protein to rRNA composition compared to prokaryotic ribosomes, where this ratio is reversed. Another difference between mammalian mitoribosomes and …	chr20	440	634	4.38	1.18303	+
NM_139321	ATRN	Multiple transcript variants encoding different isoforms exist for this gene. One of the isoforms is a membrane-bound protein with sequence similarity to the mouse mahogany protein, a receptor involved in controlling obesity. The other isoform is a secreted protein involved in the initial immune cell clustering during inflammatory responses that may regulate the chemotactic activity of chemokines…	chr20	-104	144	2.27	0.239364	+
NM_153202	ADAM33	This gene encodes a member of the ADAM (a disintegrin and metalloprotease domain) family. Members of this family are membrane-anchored proteins structurally related to snake venom disintegrins, and have been implicated in a variety of biological processes involving cell-cell and cell-matrix interactions, including fertilization, muscle development, and neurogenesis. This protein is a type I trans…	chr20	41	739	2.96	0.611566	-
NM_052970	HSPA12B	The protein encoded by this gene contains an atypical heat shock protein 70 (Hsp70) ATPase domain and is therefore a distant member of the mammalian Hsp70 family. This gene may be involved in susceptibility to atherosclerosis. [provided by RefSeq].	chr20	184	349	2.32	0.523941	+
NM_000678	ADRA1D	Alpha-1-adrenergic receptors (alpha-1-ARs) are members of the G protein-coupled receptor superfamily. They activate mitogenic responses and regulate growth and proliferation of many cells. There are 3 alpha-1-AR subtypes: alpha-1A, -1B and -1D, all of which signal through the Gq/11 family of G-proteins and different subtypes show different patterns of activation. This gene encodes alpha-1D-adrene…	chr20	480	849	3.04	0.818639	-
NM_001200	BMP2	The protein encoded by this gene belongs to the transforming growth factor-beta (TGFB) superfamily. The encoded protein acts as a disulfide-linked homodimer and induces bone and cartilage formation. [provided by RefSeq]. Publication Note: This RefSeq record includes a subset of the publications that are available for this gene. Please see the Entrez Gene record to access additional publications.	chr20	-254	649	2.93	0.57375	+
NM_021156	TMX4		chr20	221	149	2.28	0.143839	-
NM_000214	JAG1	The jagged 1 protein encoded by JAG1 is the human homolog of the Drosophilia jagged protein. Human jagged 1 is the ligand for the receptor notch 1, the latter a human homolog of the Drosophilia jagged receptor notch. Mutations that alter the jagged 1 protein cause Alagille syndrome. Jagged 1 signalling through notch 1 has also been shown to play a role in hematopoiesis. [provided by RefSeq]. Publ…	chr20	-305	1249	2.91	0.521812	-
NM_001195	BFSP1	More than 99% of the vertebrate ocular lens is comprised of terminally differentiated lens fiber cells. Two lens-specific intermediate filament-like proteins, CP49 (also known as phakinin) and the protein product of this gene, filensin, are expressed only after fiber cell differentiation has begun. Both proteins are found in a structurally unique cytoskeletal element that is referred to as the be…	chr20	308	249	2.26	0.939638	-
NM_014426	SNX5	This gene encodes a member of the sorting nexin family. Members of this family contain a phox (PX) domain, which is a phosphoinositide binding domain, and are involved in intracellular trafficking. This protein binds to fanconi anemia complementation group A protein, but its function is unknown. This gene results in two transcript variants encoding the same protein. [provided by RefSeq].	chr20	-100	149	2.16	0.463612	-
NM_152227	SNX5	This gene encodes a member of the sorting nexin family. Members of this family contain a phox (PX) domain, which is a phosphoinositide binding domain, and are involved in intracellular trafficking. This protein binds to fanconi anemia complementation group A protein, but its function is unknown. This gene results in two transcript variants encoding the same protein. [provided by RefSeq].	chr20	235	149	2.16	0.463612	-
NM_052865	C20orf72		chr20	-506	149	2.16	0.463612	+
NM_181527	NAT5	NAT5 is a component of N-acetyltransferase complex B (NatB). Human NatB performs cotranslational N(alpha)-terminal acetylation of methionine residues when they are followed by asparagine (Starheim et al., 2008 [PubMed 18570629]).[supplied by OMIM].	chr20	-519	758	3.52	0.865089	+
NM_016100	NAT5	NAT5 is a component of N-acetyltransferase complex B (NatB). Human NatB performs cotranslational N(alpha)-terminal acetylation of methionine residues when they are followed by asparagine (Starheim et al., 2008 [PubMed 18570629]).[supplied by OMIM].	chr20	87	758	3.52	0.865089	+
NM_002196	INSM1	Insulinoma-associated 1 (INSM1) gene is intronless and encodes a protein containing both a zinc finger DNA-binding domain and a putative prohormone domain. This gene is a sensitive marker for neuroendocrine differentiation of human lung tumors. [provided by RefSeq]. Publication Note: This RefSeq record includes a subset of the publications that are available for this gene. Please see the Entrez G…	chr20	484	2249	2.54	0.410518	+
NM_178311	GGTLC1	This gene encodes a member of the gamma-glutamyl transpeptidase (GGT) family, which are important in the metabolism of glutathione. The most ubiquitously expressed human GGT gene, GGT1, encodes a single transmembrane polypeptide that is post-translationally processed to form a heavy and a light chain. In contrast, the product of this gene only contains homology to the light chain region, and lack…	chr20	-158	634	2.51	0.386101	-
NR_030386	MIR663	microRNAs (miRNAs) are short (20-24 nt) non-coding RNAs that are involved in post-transcriptional regulation of gene expression in multicellular organisms by affecting both the stability and translation of mRNAs. miRNAs are transcribed by RNA polymerase II as part of capped and polyadenylated primary transcripts (pri-miRNAs) that can be either protein-coding or non-coding. The primary transcript …	chr20	-511	1371	2.97	0.451377	-
NM_002165	ID1	The protein encoded by this gene is a helix-loop-helix (HLH) protein that can form heterodimers with members of the basic HLH family of transcription factors. The encoded protein has no DNA binding activity and therefore can inhibit the DNA binding and transcriptional activation ability of basic HLH proteins with which it interacts. This protein may play a role in cell growth, senescence, and dif…	chr20	-674	850	2.71	0.551016	+
NM_032514	MAP1LC3A	MAP1A and MAP1B are microtubule-associated proteins which mediate the physical interactions between microtubules and components of the cytoskeleton. MAP1A and MAP1B each consist of a heavy chain subunit and multiple light chain subunits. The protein encoded by this gene is one of the light chain subunits and can associate with either MAP1A or MAP1B. Two transcript variants encoding different isof…	chr20	181	359	2.33	0.471467	+
NM_014071	NCOA6	The protein encoded by this gene is a transcriptional coactivator that can interact with nuclear hormone receptors to enhance their transcriptional activator functions. The encoded protein has been shown to be involved in the hormone-dependent coactivation of several receptors, including prostanoid, retinoid, vitamin D3, thyroid hormone, and steroid receptors. The encoded protein may also act as …	chr20	-9	347	2.05	1.1408	-
NM_199483	C20orf24		chr20	-270	459	2.72	0.906754	+
NR_026562	C20orf24		chr20	-295	459	2.72	0.906754	+
NM_080627	C20orf117		chr20	348	829	2.54	0.567951	-
NM_181689	NNAT	The protein encoded by this gene is a proteolipid that may be involved in the regulation of ion channels during brain development. The encoded protein may also play a role in forming and maintaining the structure of the nervous system. This gene is found within an intron of the BLCAP gene, but on the opposite strand. This gene is imprinted and is expressed only from the paternal allele. Two trans…	chr20	-63	1265	3.6	0.564483	+
NM_030919	FAM83D		chr20	297	544	3	0.359771	+
NM_005461	MAFB	The protein encoded by this gene is a basic leucine zipper (bZIP) transcription factor that plays an important role in the regulation of lineage-specific hematopoiesis. The encoded nuclear protein represses ETS1-mediated transcription of erythroid-specific genes in myeloid cells. This gene contains no introns. [provided by RefSeq]. Publication Note: This RefSeq record includes a subset of the pub…	chr20	810	1269	2.87	0.650368	-
NM_182811	PLCG1	The protein encoded by this gene catalyzes the formation of inositol 1,4,5-trisphosphate and diacylglycerol from phosphatidylinositol 4,5-bisphosphate. This reaction uses calcium as a cofactor and plays an important role in the intracellular transduction of receptor-mediated tyrosine kinase activators. For example, when activated by SRC, the encoded protein causes the Ras guanine nucleotide excha…	chr20	-93	669	3.28	0.629317	+
NM_007050	PTPRT	The protein encoded by this gene is a member of the protein tyrosine phosphatase (PTP) family. PTPs are known to be signaling molecules that regulate a variety of cellular processes including cell growth, differentiation, mitotic cycle, and oncogenic transformation. This PTP possesses an extracellular region, a single transmembrane region, and two tandem intracellular catalytic domains, and thus …	chr20	200	164	2.1	0.211863	-
NM_020820	PREX1	The protein encoded by this gene acts as a guanine nucleotide exchange factor for the RHO family of small GTP-binding proteins (RACs). It has been shown to bind to and activate RAC1 by exchanging bound GDP for free GTP. The encoded protein, which is found mainly in the cytoplasm, is activated by phosphatidylinositol-3,4,5-trisphosphate and the beta-gamma subunits of heterotrimeric G proteins. [pr…	chr20	-191	749	2.88	0.682354	-
NM_004975	KCNB1	Voltage-gated potassium (Kv) channels represent the most complex class of voltage-gated ion channels from both functional and structural standpoints. Their diverse functions include regulating neurotransmitter release, heart rate, insulin secretion, neuronal excitability, epithelial electrolyte transport, smooth muscle contraction, and cell volume. Four sequence-related potassium channel genes - …	chr20	131	469	2.26	0.134935	-
NM_002827	PTPN1	The protein encoded by this gene is the founding member of the protein tyrosine phosphatase (PTP) family, which was isolated and identified based on its enzymatic activity and amino acid sequence. PTPs catalyze the hydrolysis of the phosphate monoesters specifically on tyrosine residues. Members of the PTP family share a highly conserved catalytic motif, which is essential for the catalytic activ…	chr20	-10	334	2.28	0.510514	+
NM_003859	DPM1	Dolichol-phosphate mannose (Dol-P-Man) serves as a donor of mannosyl residues on the lumenal side of the endoplasmic reticulum (ER). Lack of Dol-P-Man results in defective surface expression of GPI-anchored proteins. Dol-P-Man is synthesized from GDP-mannose and dolichol-phosphate on the cytosolic side of the ER by the enzyme dolichyl-phosphate mannosyltransferase. Human DPM1 lacks a carboxy-term…	chr20	-998	549	3.79	0.889222	-
NM_002237	KCNG1	Voltage-gated potassium (Kv) channels represent the most complex class of voltage-gated ion channels from both functional and structural standpoints. Their diverse functions include regulating neurotransmitter release, heart rate, insulin secretion, neuronal excitability, epithelial electrolyte transport, smooth muscle contraction, and cell volume. This gene encodes a member of the potassium chan…	chr20	112	744	2.88	0.422981	-
NM_001128915	CYP24A1	This gene encodes a member of the cytochrome P450 superfamily of enzymes. The cytochrome P450 proteins are monooxygenases which catalyze many reactions involved in drug metabolism and synthesis of cholesterol, steroids and other lipids. This mitochondrial protein initiates the degradation of 1,25-dihydroxyvitamin D3, the physiologically active form of vitamin D3, by hydroxylation of the side chai…	chr20	173	139	2.15	0.492226	-
NM_198265	SPO11	Meiotic recombination and chromosome segregation require the formation of double-strand breaks (DSBs) in paired chromosome homologs. During meiosis in yeast, a meiotic recombination protein is covalently-linked to the 5' end of DSBs and is essential for the formation of DSBs. The protein encoded by this gene is similar in sequence and conserved features to the yeast meiotic recombination protein.…	chr20	-301	349	2.75	0.71763	+
NM_178456	C20orf85		chr20	35	444	2.47	0.648457	+
NM_024663	NPEPL1		chr20	175	149	2.44	0.204832	+
NM_022106	C20orf177		chr20	-1003	559	3.07	1.11126	+
NM_144703	LSM14B		chr20	244	149	2.74	0.625426	+
NM_002792	PSMA7	The proteasome is a multicatalytic proteinase complex with a highly ordered ring-shaped 20S core structure. The core structure is composed of 4 rings of 28 non-identical subunits; 2 rings are composed of 7 alpha subunits and 2 rings are composed of 7 beta subunits. Proteasomes are distributed throughout eukaryotic cells at a high concentration and cleave peptides in an ATP/ubiquitin-dependent pro…	chr20	338	1071	3.74	0.833367	-
NM_198935	SS18L1	Synovial sarcomas occur most frequently in the extremities around large joints. More than 90% of cases have a recurrent and specific chromosomal translocation, t(X;18)(p11.2;q11.2), in which the 5-prime end of the SS18 gene (MIM 600192) is fused in-frame to the 3-prime end of the SSX1 (MIM 312820), SSX2 (MIM 300192), or SSX4 (MIM 300326) gene. The SS18L1 gene is homologous to SS18.[supplied by OM…	chr20	-685	1071	3.74	0.833367	+
NM_175573	ADRM1	The protein encoded by this gene is an integral plasma membrane protein which promotes cell adhesion. The encoded protein is thought to undergo O-linked glycosylation. Expression of this gene has been shown to be induced by gamma interferon in some cancer cells. Two transcript variants encoding the same protein have been found for this gene. [provided by RefSeq].	chr20	446	650	2.46	0.304761	+
NM_002531	NTSR1	Neurotensin receptor 1 belongs to the large superfamily of G-protein coupled receptors. NTSR1 mediates the multiple functions of neurotensin, such as hypotension, hyperglycemia, hypothermia, antinociception, and regulation of intestinal motility and secretion. [provided by RefSeq]. Publication Note: This RefSeq record includes a subset of the publications that are available for this gene. Please …	chr20	583	934	3.05	0.692435	+
NM_001853	COL9A3	This gene encodes one of the three alpha chains of type IX collagen, the major collagen component of hyaline cartilage. Type IX collagen, a heterotrimeric molecule, is usually found in tissues containing type II collagen, a fibrillar collagen. Mutations in this gene are associated with multiple epiphyseal dysplasia. [provided by RefSeq]. Publication Note: This RefSeq record includes a subset of t…	chr20	253	349	2.73	0.756836	+
NM_080606	BHLHE23	Basic helix-loop-helix (bHLH) proteins, such as BHLHB4, are transcriptional regulators.[supplied by OMIM].	chr20	318	746	3.28	0.650278	-
NR_029670	MIR124-3	microRNAs (miRNAs) are short (20-24 nt) non-coding RNAs that are involved in post-transcriptional regulation of gene expression in multicellular organisms by affecting both the stability and translation of mRNAs. miRNAs are transcribed by RNA polymerase II as part of capped and polyadenylated primary transcripts (pri-miRNAs) that can be either protein-coding or non-coding. The primary transcript …	chr20	-1008	959	3.12	0.555125	+
NM_152864	NKAIN4	NKAIN4 is a member of a family of mammalian proteins (see NKAIN1; MIM 612871) with similarity to Drosophila Nkain and interacts with the beta subunit of Na,K-ATPase (ATP1B1; MIM 182330) (Gorokhova et al., 2007 [PubMed 17606467]).[supplied by OMIM].	chr20	22	248	2.7	0.458056	-
NM_003224	ARFRP1	The protein encoded by this gene is a membrane-associated GTP-ase and localizes to the plasma membrane. It is related to the ADP-ribosylation factor (ARF) and ARF-like (ARL) genes. The gene is located in a gene cluster that includes the a gene (M68) that is overexpressed in some tumors. Alternatively spliced transcript variants encoding different isoforms have been identified. [provided by RefSeq…	chr20	-368	1059	2.22	0.464497	-
NM_032527	ZGPAT		chr20	333	1059	2.22	0.464497	+
NM_181485	ZGPAT		chr20	344	1059	2.22	0.464497	+
NM_017859	UCKL1		chr20	-297	254	2.25	0.320731	-
NR_026916	C21orf99		chr21	-847	454	3.06	0.561954	+
NM_174981	POTED		chr21	-653	249	3.05	0.951676	+
NM_003253	TIAM1		chr21	-171	1034	3.5	0.658946	-
NM_138983	OLIG1		chr21	458	844	3.26	1.34369	+
NM_006933	SLC5A3		chr21	-59	367	3.17	1.33125	+
NM_032476	MRPS6	Mammalian mitochondrial ribosomal proteins are encoded by nuclear genes and help in protein synthesis within the mitochondrion. Mitochondrial ribosomes (mitoribosomes) consist of a small 28S subunit and a large 39S subunit. They have an estimated 75% protein to rRNA composition compared to prokaryotic ribosomes, where this ratio is reversed. Another difference between mammalian mitoribosomes and …	chr21	-12	367	3.17	1.33125	+
NM_001127669	KCNE1	The product of this gene belongs to the potassium channel KCNE family. Potassium ion channels are essential to many cellular functions and show a high degree of diversity, varying in their electrophysiologic and pharmacologic properties. This gene encodes a transmembrane protein known to associate with the product of the KVLQT1 gene to form the delayed rectifier potassium channel. Mutation in thi…	chr21	-65	327	2.23	0.401638	-
NM_004414	RCAN1	The protein encoded by this gene interacts with calcineurin A and inhibits calcineurin-dependent signaling pathways, possibly affecting central nervous system development. This gene is located in the minimal candidate region for the Down syndrome phenotype, and is overexpressed in the brain of Down syndrome fetuses. Chronic overexpression of this gene may lead to neurofibrillary tangles such as t…	chr21	1	469	4.01	0.777997	-
NM_203417	RCAN1	The protein encoded by this gene interacts with calcineurin A and inhibits calcineurin-dependent signaling pathways, possibly affecting central nervous system development. This gene is located in the minimal candidate region for the Down syndrome phenotype, and is overexpressed in the brain of Down syndrome fetuses. Chronic overexpression of this gene may lead to neurofibrillary tangles such as t…	chr21	-635	469	4.01	0.777997	-
NM_001001890	RUNX1	Core binding factor (CBF) is a heterodimeric transcription factor that binds to the core element of many enhancers and promoters. The protein encoded by this gene represents the alpha subunit of CBF and is thought to be involved in the development of normal hematopoiesis. Chromosomal translocations involving this gene are well-documented and have been associated with several types of leukemia. Th…	chr21	-901	1233	2.35	0.686138	-
NM_001007259	SETD4		chr21	-705	139	2.46	0.752171	-
NM_005069	SIM2	SIM1 and SIM2 genes are Drosophila single-minded (sim) gene homologs. The Drosophila sim gene encodes a transcription factor that is a master regulator of fruit fly neurogenesis. SIM2 maps within the so-called Down syndrome chromosomal region. Based on the mapping position, its potential function as transcriptional repressor and similarity to Drosophila sim, it is proposed that SIM2 may contribut…	chr21	-164	464	3.11	0.463965	+
NM_020639	RIPK4	The protein encoded by this gene is a serine/threonine protein kinase that interacts with protein kinase C-delta. The encoded protein can also activate NFkappaB and is required for keratinocyte differentiation. This kinase undergoes autophosphorylation. [provided by RefSeq].	chr21	334	445	2.41	0.437752	-
NM_018964	SLC37A1	SLC37A1, a member of the sugar-phosphate transport family, transports glycerol-3-phosphate (G3P) between cellular compartments for its utilization in several compartment-specific biochemical pathways.[supplied by OMIM].	chr21	43	246	2.43	0.35998	+
NM_000071	CBS	The protein encoded by this gene acts as a homotetramer to catalyze the conversion of homocysteine to cystathionine, the first step in the transsulfuration pathway. The encoded protein is allosterically activated by adenosyl-methionine and uses pyridoxal phosphate as a cofactor. Defects in this gene can cause cystathionine beta-synthase deficiency (CBSD), which can lead to homocystinuria. [provid…	chr21	-780	144	2.27	0.572218	-
NM_000394	CRYAA	Crystallins are separated into two classes: taxon-specific, or enzyme, and ubiquitous. The latter class constitutes the major proteins of vertebrate eye lens and maintains the transparency and refractive index of the lens. Since lens central fiber cells lose their nuclei during development, these crystallins are made and then retained throughout life, making them extremely stable proteins. Mammal…	chr21	-318	559	2.58	0.455047	+
NM_015056	RRP1B		chr21	27	524	2.21	0.502488	+
NM_007031	HSF2BP	HSF2 binding protein (HSF2BP) associates with HSF2. The interaction occurs between the trimerization domain of HSF2 and the amino terminal hydrophilic region of HSF2BP that comprises two leucine zipper motifs. HSF2BP may therefore be involved in modulating HSF2 activation. [provided by RefSeq].	chr21	-84	524	2.21	0.502488	-
NM_003681	PDXK	The protein encoded by this gene phosphorylates vitamin B6, a step required for the conversion of vitamin B6 to pyridoxal-5-phosphate, an important cofactor in intermediary metabolism. The encoded protein is cytoplasmic and probably acts as a homodimer. Alternatively spliced transcript variants have been described, but their biological validity has not been determined. [provided by RefSeq]. Publi…	chr21	-111	345	2.37	0.292194	+
NM_020132	AGPAT3	The protein encoded by this gene is an acyltransferase that converts lysophosphatidic acid into phosphatidic acid, which is the second step in the de novo phospholipid biosynthetic pathway. The encoded protein may be an integral membrane protein. Two transcript variants encoding the same protein have been found for this gene. [provided by RefSeq].	chr21	-169	442	2.31	0.509872	+
NM_003274	TRAPPC10	The protein encoded by this gene is a transmembrane protein found in the cis-Golgi complex. The encoded protein is part of the multisubunit transport protein particle (TRAPP) complex and may be involved in vesicular transport from the endoplasmic reticulum to the Golgi. Mutations in this gene could be responsible for the Unverricht-Lundborg type of progressive myoclonus epilepsy, or for autoimmun…	chr21	-117	349	2.72	0.711395	+
NM_004339	PTTG1IP	The encoded protein, which directly binds to pituitary tumor-transforming gene 1 protein (PTTG1), facilitates the nuclear translocation of PTTG1 and potentiates the transcriptional activation of basic fibroblast growth factor by PTTG1. The gene product localizes to both the cytoplasm and nucleus. Its NLS is required for its own nuclear localization, the nuclear localization of PTTG1, and its inte…	chr21	-86	364	2.99	0.387409	-
NR_027292	C21orf122		chr21	-680	154	2.79	0.773531	-
NM_001160230	ADARB1	This gene encodes the enzyme responsible for pre-mRNA editing of the glutamate receptor subunit B by site-specific deamination of adenosines. Studies in rat found that this enzyme acted on its own pre-mRNA molecules to convert an AA dinucleotide to an AI dinucleotide which resulted in a new splice site. Alternative splicing of this gene results in several transcript variants, some of which have b…	chr21	-686	154	2.79	0.773531	+
NR_002776	MCM3APAS		chr21	-730	239	2.46	0.736703	+
NM_002340	LSS	The protein encoded by this gene catalyzes the conversion of (S)-2,3 oxidosqualene to lanosterol. The encoded protein is a member of the terpene cyclase/mutase family and catalyzes the first step in the biosynthesis of cholesterol, steroid hormones, and vitamin D. Alternative splicing results in multiple transcript variants encoding different isoforms.	chr21	311	239	2.46	0.736703	-
NM_015151	DIP2A	The protein encoded by this gene may be involved in axon patterning in the central nervous system. This gene is not highly expressed. Several transcript variants encoding different isoforms have been found for this gene. [provided by RefSeq].	chr21	-355	829	3.39	0.574121	+
NR_001591	psiTPTE22		chr22	-537	647	2.82	0.75791	+
NM_033070	CECR5		chr22	156	259	2.59	0.459831	-
NR_024483	CECR4		chr22	-265	259	2.59	0.459831	+
NM_005315	GSC2	Goosecoidlike (GSCL), a homeodomain-containing gene, resides in the critical region for VCFS/DGS on 22q11. Velocardiofacial syndrome (VCFS) is a developmental disorder characterized by conotruncal heart defects, craniofacial anomalies, and learning disabilities. VCFS is phenotypically related to DiGeorge syndrome (DGS) and both syndromes are associated with hemizygous 22q11 deletions. Because man…	chr22	-180	759	2.79	0.650617	-
NM_003776	MRPL40	Mammalian mitochondrial ribosomal proteins are encoded by nuclear genes and help in protein synthesis within the mitochondrion. Mitochondrial ribosomes (mitoribosomes) consist of a small 28S subunit and a large 39S subunit. They have an estimated 75% protein to rRNA composition compared to prokaryotic ribosomes, where this ratio is reversed. Another difference between mammalian mitoribosomes and …	chr22	-244	849	2.31	0.527887	+
NM_003325	HIRA	This gene encodes a histone chaperone that preferentially places the variant histone H3.3 in nucleosomes. Orthologs of this gene in yeast, flies, and plants are necessary for the formation of transcriptionally silent heterochomatin. This gene plays an important role in the formation of the senescence-associated heterochromatin foci. These foci likely mediate the irreversible cell cycle changes th…	chr22	-571	849	2.31	0.527887	-
NM_000407	GP1BB	Platelet glycoprotein Ib (GPIb) is a heterodimeric transmembrane protein consisting of a disulfide-linked 140 kD alpha chain and 22 kD beta chain. It is part of the GPIb-V-IX system that constitutes the receptor for von Willebrand factor (VWF), and mediates platelet adhesion in the arterial circulation. GPIb alpha chain provides the VWF binding site, and GPIb beta contributes to surface expressio…	chr22	1152	2264	2.4	0.382385	+
NM_001670	ARVCF	Armadillo Repeat gene deleted in Velo-Cardio-Facial syndrome (ARVCF) is a member of the catenin family which play an important role in the formation of adherens junction complexes, which are thought to facilitate communication between the inside and outside environments of a cell. ARVCF gene was isolated in the search for the genetic defect responsible for the autosomal dominant Velo-Cardio-Facia…	chr22	251	250	2.02	0.193792	-
NR_031706	MIR1306	microRNAs (miRNAs) are short (20-24 nt) non-coding RNAs that are involved in post-transcriptional regulation of gene expression in multicellular organisms by affecting both the stability and translation of mRNAs. miRNAs are transcribed by RNA polymerase II as part of capped and polyadenylated primary transcripts (pri-miRNAs) that can be either protein-coding or non-coding. The primary transcript …	chr22	55	471	2.29	0.416642	+
NM_013373	ZDHHC8		chr22	-177	153	2.37	0.169063	+
NR_024592	POM121L4P		chr22	45	464	3.56	1.09444	+
NM_001018060	AIFM3		chr22	62	245	2.41	0.389094	+
NR_024583	POM121L8P		chr22	-24	364	2.07	0.754239	+
NM_015094	HIC2		chr22	241	260	2.62	0.558167	+
NM_003347	UBE2L3	The modification of proteins with ubiquitin is an important cellular mechanism for targeting abnormal or short-lived proteins for degradation. Ubiquitination involves at least three classes of enzymes: ubiquitin-activating enzymes (E1s), ubiquitin-conjugating enzymes (E2s) and ubiquitin-protein ligases (E3s). This gene encodes a member of the E2 ubiquitin-conjugating enzyme family. This enzyme is…	chr22	130	449	2.76	0.608451	+
NM_001017964	YDJC		chr22	720	1666	3.31	0.656929	-
NM_013313	YPEL1	This gene encodes a potential zinc-binding protein and is located in the region associated with DiGeorge syndrome on chromosome 22. The encoded protein may play a role in the regulation of cellular morphology and may function during craniofacial development.	chr22	-387	269	2.48	0.35767	-
NR_024448	LOC91316		chr22	45	134	2.44	0.538894	-
NM_001024939	SLC2A11	SLC2A11 belongs to a family of plasma membrane proteins that mediate transport of sugars across the membrane by facilitative diffusion (Sasaki et al., 2001 [PubMed 11741323]).[supplied by OMIM]. Sequence Note: The RefSeq transcript and protein were derived from genomic sequence to make the sequence consistent with the reference genome assembly. The genomic coordinates used for the transcript reco…	chr22	-233	1049	3.22	0.823343	+
NR_003714	POM121L9P	This locus is inferred to be a transcribed pseudogene based on the observation that protein homology is limited to the first of seven exons (indicated by alignment of AL117401.1 to the assembled human genome). This pattern suggests rapid turnover by the nonsense-mediated decay pathway. [provided by RefSeq].	chr22	72	444	2.41	0.946534	+
NM_001145468	CYTSA		chr22	8	444	3.27	0.7948	+
NM_021115	SEZ6L		chr22	95	144	2.02	0.580257	+
NM_001145418	TTC28		chr22	175	1154	3.4	0.608622	-
NM_021076	NEFH	Neurofilaments are type IV intermediate filament heteropolymers composed of light, medium, and heavy chains. Neurofilaments comprise the axoskeleton and functionally maintain neuronal caliber. They may also play a role in intracellular transport to axons and dendrites. This gene encodes the heavy neurofilament protein. This protein is commonly used as a biomarker of neuronal damage and susceptibi…	chr22	485	849	3.16	0.829625	+
NM_152510	HORMAD2		chr22	-222	549	2.9	0.788284	+
NM_030758	OSBP2	Oxysterols are byproducts of cholesterol that can have cytotoxic effects on many cell types. The membrane-bound protein encoded by this gene contains a pleckstrin homology (PH) domain and an oxysterol-binding region. It binds oxysterols such as 7-ketocholesterol and may inhibit their cytotoxicity. Alternate transcriptional splice variants have been observed but have not been fully characterized.	chr22	-221	756	2.62	0.721398	+
NM_003405	YWHAH	This gene product belongs to the 14-3-3 family of proteins which mediate signal transduction by binding to phosphoserine-containing proteins. This highly conserved protein family is found in both plants and mammals, and this protein is 99% identical to the mouse, rat and bovine orthologs. This gene contains a 7 bp repeat sequence in its 5' UTR, and changes in the number of this repeat have been a…	chr22	126	249	2.77	0.381239	+
NM_024955	FOXRED2		chr22	623	855	4.1	0.726075	-
NM_014550	CARD10	The caspase recruitment domain (CARD) is a protein module that consists of 6 or 7 antiparallel alpha helices. It participates in apoptosis signaling through highly specific protein-protein homophilic interactions. Like several other CARD proteins, CARD10 belongs to the membrane-associated guanylate kinase (MAGUK) family and activates NF-kappa-B (NFKB; see MIM 164011) through BCL10 (MIM 603517) (W…	chr22	-150	334	2.67	0.57095	-
NM_014876	JOSD1		chr22	-790	739	2.62	0.582954	-
NM_014293	NPTXR	This gene encodes a protein similar to the rat neuronal pentraxin receptor. The rat pentraxin receptor is an integral membrane protein that is thought to mediate neuronal uptake of the snake venom toxin, taipoxin, and its transport into the synapses. Studies in rat indicate that translation of this mRNA initiates at a non-AUG (CUG) codon. This may also be true for mouse and human, based on strong…	chr22	-42	144	2.89	0.534012	-
NM_002409	MGAT3	There are believed to be over 100 different glycosyltransferases involved in the synthesis of protein-bound and lipid-bound oligosaccharides. The enzyme encoded by this gene transfers a GlcNAc residue to the beta-linked mannose of the trimannosyl core of N-linked oligosaccharides and produces a bisecting GlcNAc. Multiple alternatively spliced variants, encoding the same protein, have been identif…	chr22	-787	452	2.7	0.376418	+
NM_001197	BIK	The protein encoded by this gene is known to interact with cellular and viral survival-promoting proteins, such as BCL2 and the Epstein-Barr virus in order to enhance programed cell death. Because its activity is suppressed in the presence of survival-promoting proteins, this protein is suggested as a likely target for antiapoptotic proteins. This protein shares a critical BH3 domain with other d…	chr22	43	159	2.2	0.496521	+
NM_173467	MCAT	The protein encoded by this gene is found exclusively in the mitochondrion, where it catalyzes the transfer of a malonyl group from malonyl-CoA to the mitochondrial acyl carrier protein. The encoded protein may be part of a fatty acid synthase complex that is more like the type II prokaryotic and plastid complexes rather than the type I human cytosolic complex. Two transcript variants encoding di…	chr22	308	249	2.36	0.504037	-
NM_014351	SULT4A1	This gene encodes a member of the sulfotransferase family. The encoded protein is a brain-specific sulfotransferase believed to be involved in the metabolism of neurotransmitters. Polymorphisms in this gene may be associated with susceptibility to schizophrenia. [provided by RefSeq]. Publication Note: This RefSeq record includes a subset of the publications that are available for this gene. Pleas…	chr22	53	553	2.3	1.09284	-
NM_001167574	UPK3A	This gene encodes a member of the uroplakin family, a group of transmembrane proteins that form complexes on the apical surface of the bladder epithelium. Mutations in this gene may be associated with renal adysplasia. Alternatively spliced transcript variants have been described.	chr22	115	344	3.01	0.701902	+
NM_006071	PKDREJ	This intronless gene encodes a member of the polycystin protein family. The encoded protein contains 11 transmembrane domains, a receptor for egg jelly (REJ) domain, a G-protein-coupled receptor proteolytic site (GPS) domain, and a polycystin-1, lipoxygenase, alpha-toxin (PLAT) domain. This protein may play a role in human reproduction. Alternative splice variants have been described but their bi…	chr22	347	549	2.97	1.36663	-
NM_015124	GRAMD4		chr22	-363	269	2.36	0.851891	+
NM_001082967	FAM19A5	This gene is a member of the TAFA family which is composed of five highly homologous genes that encode small secreted proteins. These proteins contain conserved cysteine residues at fixed positions, and are distantly related to MIP-1alpha, a member of the CC-chemokine family. The TAFA proteins are predominantly expressed in specific regions of the brain, and are postulated to function as brain-sp…	chr22	-65	629	2.6	0.566325	+
NM_015381	FAM19A5	This gene is a member of the TAFA family which is composed of five highly homologous genes that encode small secreted proteins. These proteins contain conserved cysteine residues at fixed positions, and are distantly related to MIP-1alpha, a member of the CC-chemokine family. The TAFA proteins are predominantly expressed in specific regions of the brain, and are postulated to function as brain-sp…	chr22	-523	1068	2.98	1.02925	+
NM_001001852	PIM3	PIM3 belongs to a family of protooncogenes that encode serine/threonine protein kinases (Mikkers et al., 2004 [PubMed 15199164]).[supplied by OMIM].	chr22	350	1245	3.41	0.806534	+
NM_001164104	MOV10L1	This gene is similar to a mouse gene that encodes a putative RNA helicase and shows testis-specific expression. Multiple transcript variants encoding different isoforms have been found for this gene. [provided by RefSeq].	chr22	391	464	2.75	1.07775	+
NM_001164105	MOV10L1	This gene is similar to a mouse gene that encodes a putative RNA helicase and shows testis-specific expression. Multiple transcript variants encoding different isoforms have been found for this gene. [provided by RefSeq].	chr22	141	464	2.75	1.07775	+
NM_031454	SELO	This gene encodes a selenoprotein, which contains a selenocysteine (Sec) residue at its active site. The selenocysteine is encoded by the UGA codon that normally signals translation termination. The 3' UTR of selenoprotein genes have a common stem-loop structure, the sec insertion sequence (SECIS), that is necessary for the recognition of UGA as a Sec codon rather than as a stop signal.	chr22	295	952	4.05	0.805413	+
NM_002751	MAPK11	The protein encoded by this gene is a member of the MAP kinase family. MAP kinases act as an integration point for multiple biochemical signals, and are involved in a wide variety of cellular processes such as proliferation, differentiation, transcription regulation, and development. This kinase is most closely related to p38 MAP kinase, both of which can be activated by proinflammatory cytokines…	chr22	-550	828	2.05	0.245427	-
NM_002972	SBF1		chr22	237	149	2.51	0.327009	-
NM_005138	SCO2	Mammalian cytochrome c oxidase (COX) catalyzes the transfer of reducing equivalents from cytochrome c to molecular oxygen and pumps protons across the inner mitochondrial membrane. In yeast, 2 related COX assembly genes, SCO1 and SCO2 (synthesis of cytochrome c oxidase), enable subunits 1 and 2 to be incorporated into the holoprotein. This gene is the human homolog of the yeast SCO2 gene. [provid…	chr22	130	554	2.53	0.841261	-
NM_005138	SCO2	Mammalian cytochrome c oxidase (COX) catalyzes the transfer of reducing equivalents from cytochrome c to molecular oxygen and pumps protons across the inner mitochondrial membrane. In yeast, 2 related COX assembly genes, SCO1 and SCO2 (synthesis of cytochrome c oxidase), enable subunits 1 and 2 to be incorporated into the holoprotein. This gene is the human homolog of the yeast SCO2 gene. [provid…	chr22	-812	235	2.84	1.11527	-
NM_001953	TYMP	This gene encodes an angiogenic factor which promotes angiogenesis in vivo and stimulates the in vitro growth of a variety of endothelial cells. It has a highly restricted target cell specificity acting only on endothelial cells. Mutations in this gene have been associated with mitochondrial neurogastrointestinal encephalomyopathy. Multiple alternatively spliced variants, encoding the same protei…	chr22	-81	367	2.03	0.697453	-
NM_001113756	TYMP	This gene encodes an angiogenic factor which promotes angiogenesis in vivo and stimulates the in vitro growth of a variety of endothelial cells. It has a highly restricted target cell specificity acting only on endothelial cells. Mutations in this gene have been associated with mitochondrial neurogastrointestinal encephalomyopathy. Multiple alternatively spliced variants, encoding the same protei…	chr22	-337	367	2.03	0.697453	-
NM_012324	MAPK8IP2	The protein encoded by this gene is closely related to MAPK8IP1/IB1/JIP-1, a scaffold protein that is involved in the c-Jun amino-terminal kinase signaling pathway. This protein is expressed in brain and pancreatic cells. It has been shown to interact with, and regulate the activity of MAPK8/JNK1, and MAP2K7/MKK7 kinases. This protein thus is thought to function as a regulator of signal transduct…	chr22	-216	1131	3.11	0.485206	+
NM_020873	LRRN1		chr3	-311	549	3.53	0.948384	+
NM_000844	GRM7	L-glutamate is the major excitatory neurotransmitter in the central nervous system, and it activates both ionotropic and metabotropic glutamate receptors. Glutamatergic neurotransmission is involved in most aspects of normal brain function and can be perturbed in many neuropathologic conditions. The metabotropic glutamate receptors are a family of G protein-coupled receptors that have been divide…	chr3	351	649	3.42	0.888077	+
NM_207351	PRRT3		chr3	-202	149	2.23	0.259486	-
NM_198156	VHL	Von Hippel-Lindau syndrome (VHL) is a dominantly inherited familial cancer syndrome predisposing to a variety of malignant and benign tumors. A germline mutation of this gene is the basis of familial inheritance of VHL syndrome. The protein encoded by this gene is a component of the protein complex that includes elongin B, elongin C, and cullin-2, and possesses ubiquitin ligase E3 activity. This …	chr3	177	354	2.49	0.556187	+
NM_014760	TATDN2		chr3	-148	434	2.7	0.413141	+
NM_024923	NUP210	The nuclear pore complex is a massive structure that extends across the nuclear envelope, forming a gateway that regulates the flow of macromolecules between the nucleus and the cytoplasm. Nucleoporins are the main components of the nuclear pore complex in eukaryotic cells. The protein encoded by this gene is a membrane-spanning glycoprotein that is a major component of the nuclear pore complex. …	chr3	248	534	2.33	0.50759	-
NM_001098502	CHCHD4	CHCHD4, a component of human mitochondria, belongs to a protein family whose members share 6 highly conserved cysteine residues constituting a -CXC-CX(9)C-CX(9)C- motif in the C terminus (Hofmann et al., 2005 [PubMed 16185709]).[supplied by OMIM].	chr3	74	154	2	0.284562	-
NM_024334	TMEM43	This gene belongs to the TMEM43 family. Defects in this gene are the cause of familial arrhythmogenic right ventricular dysplasia type 5 (ARVD5), also known as arrhythmogenic right ventricular cardiomyopathy type 5 (ARVC5). Arrhythmogenic right ventricular dysplasia is an inherited disorder, often involving both ventricles, and is characterized by ventricular tachycardia, heart failure, sudden ca…	chr3	-142	154	2	0.284562	+
NM_001351	DAZL	The DAZ (Deleted in AZoospermia) gene family encodes potential RNA binding proteins that are expressed in prenatal and postnatal germ cells of males and females. The protein encoded by this gene is localized to the nucleus and cytoplasm of fetal germ cells and to the cytoplasm of developing oocytes. In the testis, this protein is localized to the nucleus of spermatogonia but relocates to the cyto…	chr3	118	469	2.42	0.526061	-
NM_001145425	NR1D2	This gene encodes a member of the nuclear hormone receptor family, specifically the NR1 subfamily of receptors. The encoded protein functions as a transcriptional repressor and may play a role in circadian rhythms and carbohydrate and lipid metabolism. Alternatively spliced transcript variants have been described. [provided by RefSeq].	chr3	26	444	2.87	0.603899	+
NM_178868	CMTM8	This gene belongs to the chemokine-like factor gene superfamily, a novel family that is similar to the chemokine and the transmembrane 4 superfamilies. This gene is one of several chemokine-like factor genes located in a cluster on chromosome 3. This gene is widely expressed in many tissues, but the exact function of the encoded protein is unknown. [provided by RefSeq].	chr3	-68	636	2.83	0.533352	+
NM_001039111	TRIM71		chr3	571	949	3.92	0.598934	+
NM_006371	CRTAP	The protein encoded by this gene is similar to the chicken and mouse CRTAP genes. The encoded protein is a scaffolding protein that may influence the activity of at least one member of the cytohesin/ARNO family in response to specific cellular stimuli. Defects in this gene are associated with osteogenesis imperfecta, a connective tissue disorder characterized by bone fragility and low bone mass. …	chr3	373	439	3.04	0.855399	+
NM_001128161	UBP1		chr3	372	445	2.36	0.503443	-
NM_001128160	UBP1		chr3	345	445	2.36	0.503443	-
NM_013374	PDCD6IP	This gene encodes a protein thought to participate in programmed cell death. Studies using mouse cells have shown that overexpression of this protein can block apoptosis. In addition, the product of this gene binds to the product of the PDCD6 gene, a protein required for apoptosis, in a calcium-dependent manner. This gene product also binds to endophilins, proteins that regulate membrane shape du…	chr3	262	444	2.39	0.606491	+
NM_002207	ITGA9	This gene encodes an alpha integrin. Integrins are heterodimeric integral membrane glycoproteins composed of an alpha chain and a beta chain that mediate cell-cell and cell-matrix adhesion. The protein encoded by this gene, when bound to the beta 1 chain, forms an integrin that is a receptor for VCAM1, cytotactin and osteopontin. Expression of this gene has been found to be upregulated in small c…	chr3	83	154	2.67	0.385701	+
NM_005808	CTDSPL		chr3	207	424	2.76	0.310794	+
NM_005108	XYLB	The protein encoded by this gene shares 22% sequence identity with Hemophilus influenzae xylulokinase, and even higher identity to other gene products in C.elegans (45%) and yeast (31-35%), which are thought to belong to a family of enzymes that include fucokinase, gluconokinase, glycerokinase and xylulokinase. These proteins play important roles in energy metabolism. [provided by RefSeq].	chr3	-31	339	3.02	0.441452	+
NM_145755	TTC21A		chr3	-432	459	2.85	0.818643	+
NM_031899	GORASP1	The Golgi complex plays a key role in the sorting and modification of proteins exported from the endoplasmic reticulum. The protein encoded by this gene is a membrane protein involved in establishing the stacked structure of the Golgi apparatus. It is a caspase-3 substrate, and cleavage of this encoded protein contributes to Golgi fragmentation in apoptosis. This encoded protein can form a comple…	chr3	411	459	2.85	0.818643	-
NM_015460	MYRIP		chr3	236	629	3.58	1.0076	+
NM_001904	CTNNB1	The protein encoded by this gene is part of a complex of proteins that constitute adherens junctions (AJs). AJs are necessary for the creation and maintenance of epithelial cell layers by regulating cell growth and adhesion between cells. The encoded protein also anchors the actin cytoskeleton and may be responsible for transmitting the contact inhibition signal that causes cells to stop dividing…	chr3	-129	249	2.96	0.518564	+
NM_016305	SS18L2	Synovial sarcomas occur most frequently in the extremities around large joints. More than 90% of cases have a recurrent and specific chromosomal translocation, t(X;18)(p11.2;q11.2), in which the 5-prime end of the SS18 gene (MIM 600192) is fused in-frame to the 3-prime end of the SSX1 (MIM 312820), SSX2 (MIM 300192), or SSX4 (MIM 300326) gene. The SS18L2 gene is homologous to SS18.[supplied by OM…	chr3	-515	164	2.59	0.94354	+
NM_014240	LIMD1		chr3	-796	859	3.85	0.91915	+
NM_182702	PRSS42		chr3	307	529	2.66	0.378329	-
NM_014159	SETD2	Huntington's disease (HD), a neurodegenerative disorder characterized by loss of striatal neurons, is caused by an expansion of a polyglutamine tract in the HD protein huntingtin. This gene encodes a protein belonging to a class of huntingtin interacting proteins characterized by WW motifs. This protein is a histone methyltransferase that is specific for lysine-36 of histone H3, and methylation o…	chr3	189	929	3.88	0.748251	-
NM_001123040	C3orf71		chr3	251	769	4.38	1.33392	-
NM_006321	ARIH2		chr3	286	769	4.38	1.33392	+
NM_006677	USP19		chr3	2	252	2.41	1.15175	-
NM_173546	KLHDC8B		chr3	-301	149	2.2	0.274806	+
NM_013286	RBM15B	Members of the SPEN (Split-end) family of proteins, including RBM15B, have repressor function in several signaling pathways and may bind to RNA through interaction with spliceosome components (Hiriart et al., 2005 [PubMed 16129689]).[supplied by OMIM].	chr3	137	629	2.95	1.19144	+
NM_001947	DUSP7		chr3	418	731	3.51	0.551903	-
NM_144641	PPM1M		chr3	-553	149	2.16	0.618037	+
NM_001005159	SFMBT1	This gene shares high similarity with the Drosophila Scm (sex comb on midleg) gene. It encodes a protein which contains four malignant brain tumor repeat (mbt) domains and may be involved in antigen recognition. Several alternative splice variants have been characterized.	chr3	139	329	2.91	1.02876	-
NM_018398	CACNA2D3	This gene encodes a member of the alpha-2/delta subunit family, a protein in the voltage-dependent calcium channel complex. Calcium channels mediate the influx of calcium ions into the cell upon membrane polarization and consist of a complex of alpha-1, alpha-2/delta, beta, and gamma subunits in a 1:1:1:1 ratio. Various versions of each of these subunits exist, either expressed from similar genes…	chr3	-822	444	3.43	0.524856	+
NM_001112736	C3orf63		chr3	-232	548	4.11	0.820329	-
NM_001128615	ARHGEF3	Rho-like GTPases are involved in a variety of cellular processes, and they are activated by binding GTP and inactivated by conversion of GTP to GDP by their intrinsic GTPase activity. Guanine nucleotide exchange factors (GEFs) accelerate the GTPase activity of Rho GTPases by catalyzing their release of bound GDP. This gene encodes a guanine nucleotide exchange factor, which specifically activates…	chr3	-19	337	2.17	0.471916	-
NM_152678	FAM116A		chr3	-749	149	2.2	0.744069	-
NM_000925	PDHB		chr3	225	350	2.74	0.83187	-
NM_015541	LRIG1		chr3	-303	638	3.54	0.589523	-
NM_018971	GPR27		chr3	-69	1259	3.59	0.613797	+
NM_001134649	EIF4E3	EIF4E3 belongs to the EIF4E family of translational initiation factors that interact with the 5-prime cap structure of mRNA and recruit mRNA to the ribosome (Joshi et al., 2004 [PubMed 15153109]).[supplied by OMIM].	chr3	401	1259	3.59	0.613797	-
NM_173359	EIF4E3	EIF4E3 belongs to the EIF4E family of translational initiation factors that interact with the 5-prime cap structure of mRNA and recruit mRNA to the ribosome (Joshi et al., 2004 [PubMed 15153109]).[supplied by OMIM].	chr3	793	1259	3.59	0.613797	-
NM_015009	PDZRN3		chr3	498	649	3.92	0.888047	-
NR_015400	LOC255025		chr3	-124	530	3.08	0.995863	+
NM_001080448	EPHA6		chr3	-629	1149	2.67	0.33838	+
NM_080927	DCBLD2		chr3	-31	829	3.22	0.723326	-
NR_024407	LOC100009676		chr3	-122	355	2.65	0.521525	+
NM_198793	CD47	This gene encodes a membrane protein, which is involved in the increase in intracellular calcium concentration that occurs upon cell adhesion to extracellular matrix. The encoded protein is also a receptor for the C-terminal cell binding domain of thrombospondin, and it may play a role in membrane transport and signal transduction. This gene has broad tissue distribution, and is reduced in expres…	chr3	-74	1067	2.67	0.409348	-
NM_015480	PVRL3	Nectins (e.g., PVRL1; MIM 600644) are immunoglobulin-like adhesion molecules that interact with afadin (AF6; MIM 159559). Afadin is an actin filament-binding protein that connects nectins to the actin cytoskeleton. The nectin-afadin system organizes adherens junctions cooperatively with the cadherin (see MIM 192090)-catenin (see MIM 116805) system in epithelial cells.[supplied by OMIM].	chr3	195	149	2.39	0.262104	+
NM_001015887	IGSF11	IGSF11 is an immunoglobulin (Ig) superfamily member that is preferentially expressed in brain and testis. It shares significant homology with coxsackievirus and adenovirus receptor (CXADR; MIM 602621) and endothelial cell-selective adhesion molecule (ESAM).[supplied by OMIM].	chr3	-51	875	3.06	0.696858	-
NM_152538	IGSF11	IGSF11 is an immunoglobulin (Ig) superfamily member that is preferentially expressed in brain and testis. It shares significant homology with coxsackievirus and adenovirus receptor (CXADR; MIM 602621) and endothelial cell-selective adhesion molecule (ESAM).[supplied by OMIM].	chr3	-381	544	2.62	0.434333	-
NM_152539	C3orf30		chr3	283	544	2.62	0.434333	+
NM_007085	FSTL1	This gene encodes a protein with similarity to follistatin, an activin-binding protein. It contains an FS module, a follistatin-like sequence containing 10 conserved cysteine residues. This gene product is thought to be an autoantigen associated with rheumatoid arthritis. [provided by RefSeq]. Publication Note: This RefSeq record includes a subset of the publications that are available for this g…	chr3	-63	164	2.51	0.163991	-
NM_183357	ADCY5	ADCY5 belongs to the adenylate cyclase (EC 4.6.1.1) family of enzymes responsible for the synthesis of cAMP (Ludwig and Seuwen, 2002 [PubMed 12503609]).[supplied by OMIM]. Publication Note: This RefSeq record includes a subset of the publications that are available for this gene. Please see the Entrez Gene record to access additional publications.	chr3	-857	666	2.58	1.13133	-
NM_002213	ITGB5		chr3	55	861	2.42	0.680542	-
NM_014079	KLF15		chr3	377	540	3.49	0.694199	-
NM_182628	CCDC37		chr3	90	344	2.45	0.692609	+
NM_025112	ZXDC		chr3	397	536	3.08	1.04763	-
NM_001145662	GATA2	This gene encodes a member of the GATA family of zinc-finger transcription factors that are named for the consensus nucleotide sequence they bind in the promoter regions of target genes. The encoded protein plays an essential role in regulating transcription of genes involved in the development and proliferation of hematopoietic and endocrine cell lineages. Alternative splicing results in multipl…	chr3	-1215	1131	2.42	0.385433	-
NM_001145661	GATA2	This gene encodes a member of the GATA family of zinc-finger transcription factors that are named for the consensus nucleotide sequence they bind in the promoter regions of target genes. The encoded protein plays an essential role in regulating transcription of genes involved in the development and proliferation of hematopoietic and endocrine cell lineages. Alternative splicing results in multipl…	chr3	-606	1131	2.42	0.385433	-
NM_004637	RAB7A	RAB family members are small, RAS-related GTP-binding proteins that are important regulators of vesicular transport. Each RAB protein targets multiple proteins that act in exocytic / endocytic pathways. This gene encodes a RAB family member that regulates vesicle traffic in the late endosomes and also from late endosomes to lysosomes. This encoded protein is also involved in the cellular vacuolat…	chr3	334	629	2.74	0.804779	+
NM_014049	ACAD9	Mitochondrial fatty acid beta-oxidation is one of the main energy-producing metabolic pathways in eukaryotes. Acyl-CoA dehydrogenases (ACADs; EC 1.3.99.13) are mitochondrial enzymes that catalyze the initial rate-limiting step in the beta-oxidation of fatty acyl-CoA. ACAD9 belongs to a group of ACADs that act on fatty acids containing 14 to 20 carbons (Zhang et al., 2002 [PubMed 12359260]).[suppl…	chr3	308	369	2.36	0.33754	+
NM_020741	KIAA1257		chr3	267	259	2.28	0.41368	-
NM_024768	CCDC48		chr3	-27	1140	3.74	0.892141	+
NM_006026	H1FX	Histones are basic nuclear proteins that are responsible for the nucleosome structure of the chromosomal fiber in eukaryotes. Nucleosomes consist of approximately 146 bp of DNA wrapped around a histone octamer composed of pairs of each of the four core histones (H2A, H2B, H3, and H4). The chromatin fiber is further compacted through the interaction of a linker histone, H1, with the DNA between th…	chr3	555	1450	2.97	0.783074	-
NR_026991	C3orf47		chr3	-548	1450	2.97	0.783074	+
NM_003925	MBD4	DNA methylation is the major modification of eukaryotic genomes and plays an essential role in mammalian development. Human proteins MECP2, MBD1, MBD2, MBD3, and MBD4 comprise a family of nuclear proteins related by the presence in each of a methyl-CpG binding domain (MBD). Each of these proteins, with the exception of MBD3, is capable of binding specifically to methylated DNA. MBD4 may function …	chr3	-211	144	2.22	0.360475	-
NM_052990	IFT122	This gene encodes a member of the WD repeat protein family. WD repeats are minimally conserved regions of approximately 40 amino acids typically bracketed by gly-his and trp-asp (GH-WD), which may facilitate formation of heterotrimeric or multiprotein complexes. Members of this family are involved in a variety of cellular processes, including cell cycle progression, signal transduction, apoptosis…	chr3	96	144	2.22	0.360475	+
NM_015103	PLXND1		chr3	604	1089	3.45	0.880411	-
NM_016577	RAB6B		chr3	-699	244	2.63	0.695272	-
NM_178554	KY		chr3	272	241	2.26	0.898742	-
NM_016369	CLDN18	CLDN18 belongs to the large claudin family of proteins, which form tight junction strands in epithelial cells (Niimi et al., 2001 [PubMed 11585919]).[supplied by OMIM]. Publication Note: This RefSeq record includes a subset of the publications that are available for this gene. Please see the Entrez Gene record to access additional publications.	chr3	146	244	2.59	0.476578	+
NM_001085049	MRAS	Members of the RAS superfamily of GTP-binding proteins, which includes MRAS, are membrane-anchored, intracellular signal transducers responsible for a variety of normal cellular functions. They are oncogenically activated in a significant fraction of tumors.[supplied by OMIM].	chr3	172	169	2.36	0.305101	+
NM_031913	ESYT3		chr3	541	1024	3.34	0.547429	+
NM_001040061	C3orf72		chr3	-424	859	2.27	0.57134	+
NM_023067	FOXL2	This gene encodes a forkhead transcription factor. The protein contains a fork-head DNA-binding domain and may play a role in ovarian development and function. Mutations in this gene are a cause of blepharophimosis syndrome and premature ovarian failure 3. [provided by RefSeq]. Sequence Note: The RefSeq transcript and protein were derived from genomic sequence to make the sequence consistent with…	chr3	331	859	2.27	0.57134	-
NM_001013650	PRR23B		chr3	364	529	3.32	0.894256	-
NM_001134657	PRR23C		chr3	314	1461	3.78	0.773791	-
NM_080862	SPSB4		chr3	-72	769	2.47	0.672073	+
NM_198504	PAQR9		chr3	256	1159	2.13	0.465044	-
NR_033119	ZIC4	This gene encodes a member of the ZIC family of C2H2-type zinc finger proteins. Members of this family are important during development, and have been associated with X-linked visceral heterotaxy and holoprosencephaly type 5. This gene is closely linked to the gene encoding zinc finger protein of the cerebellum 1, a related family member on chromosome 3. Heterozygous deletion of these linked gene…	chr3	697	1750	3.75	0.780253	-
NM_032383	HPS3	This gene encodes a protein containing a potential clathrin-binding motif, consensus dileucine signals, and tyrosine-based sorting signals for targeting to vesicles of lysosomal lineage. The encoded protein may play a role in organelle biogenesis associated with melanosomes, platelet dense granules, and lysosomes. Mutations in this gene are associated with Hermansky-Pudlak syndrome type 3. Altern…	chr3	-11	164	2.75	0.504718	+
NM_002628	PFN2	The protein encoded by this gene is a ubiquitous actin monomer-binding protein belonging to the profilin family. It is thought to regulate actin polymerization in response to extracellular signals. There are two alternatively spliced transcript variants encoding different isoforms described for this gene. [provided by RefSeq].	chr3	124	841	2.63	0.47459	-
NM_014779	TSC22D2		chr3	171	334	2.6	0.370924	+
NM_053002	MED12L		chr3	15	749	3.13	1.03438	+
NM_002563	P2RY1	The product of this gene belongs to the family of G-protein coupled receptors. This family has several receptor subtypes with different pharmacological selectivity, which overlaps in some cases, for various adenosine and uridine nucleotides. This receptor functions as a receptor for extracellular ATP and ADP. In platelets binding to ADP leads to mobilization of intracellular calcium ions via acti…	chr3	491	939	2.73	0.585715	+
NM_022443	MLF1		chr3	-24	641	2.81	0.532547	+
NM_033169	B3GALNT1	This gene is a member of the beta-1,3-galactosyltransferase (beta3GalT) gene family. This family encodes type II membrane-bound glycoproteins with diverse enzymatic functions using different donor substrates (UDP-galactose and UDP-N-acetylglucosamine) and different acceptor sugars (N-acetylglucosamine, galactose, N-acetylgalactosamine). The beta3GalT genes are distantly related to the Drosophila …	chr3	9	359	2.48	0.500296	-
NM_005602	CLDN11	The protein encoded by this gene belongs to the claudin family of tight junction associated proteins and is a major component of central nervous system myelin that is necessary for normal CNS function. There is growing evidence that the protein determines the permeability between layers of myelin sheaths via focal adhesion and, with its expression highly regulated during development, may play an …	chr3	-410	144	2.42	0.302821	+
NM_001130081	PLD1	Phosphatidylcholine (PC)-specific phospholipases D (PLDs; EC 3.1.4.4) catalyze the hydrolysis of PC to produce phosphatidic acid and choline. A range of agonists acting through G protein-coupled receptors and receptor tyrosine kinases stimulate this hydrolysis. PC-specific PLD activity has been implicated in numerous cellular pathways, including signal transduction, membrane trafficking, and the …	chr3	269	744	3.26	0.566324	-
NM_014932	NLGN1	This gene encodes a member of a family of neuronal cell surface proteins. Members of this family may act as splice site-specific ligands for beta-neurexins and may be involved in the formation and remodeling of central nervous system synapses. [provided by RefSeq]. Publication Note: This RefSeq record includes a subset of the publications that are available for this gene. Please see the Entrez Ge…	chr3	-766	444	2.53	0.736658	+
NM_021629	GNB4	Heterotrimeric guanine nucleotide-binding proteins (G proteins), which integrate signals between receptors and effector proteins, are composed of an alpha, a beta, and a gamma subunit. These subunits are encoded by families of related genes. This gene encodes a beta subunit. Beta subunits are important regulators of alpha subunits, as well as of certain signal transduction receptors and effectors…	chr3	260	758	3.12	0.705471	-
NM_138345	VWA5B2		chr3	103	334	2.35	0.539186	+
NM_182917	EIF4G1	The protein encoded by this gene is a component of the protein complex EIF4F, which is involved in the recognition of the mRNA cap, ATP-dependent unwinding of 5'-terminal secondary structure, and recruitment of mRNA to the ribosome. Alternative splicing results in five transcript variants encoding four distinct isoforms. [provided by RefSeq].	chr3	28	655	3.7	1.05267	+
NM_001025266	C3orf70		chr3	341	555	3.16	0.667909	-
NM_052969	RPL39L	This gene encodes a protein sharing high sequence similarity with ribosomal protein L39. Although the name of this gene has been referred to as 'ribosomal protein L39' in the public databases, its official name is 'ribosomal protein L39-like'. It is not currently known whether the encoded protein is a functional ribosomal protein or whether it has evolved a function that is independent of the rib…	chr3	144	344	2.17	0.55293	-
NM_021032	FGF12	The protein encoded by this gene is a member of the fibroblast growth factor (FGF) family. FGF family members possess broad mitogenic and cell survival activities, and are involved in a variety of biological processes, including embryonic development, cell growth, morphogenesis, tissue repair, tumor growth, and invasion. This growth factor lacks the N-terminal signal sequence present in most of t…	chr3	-504	1240	3.9	0.889135	-
NR_026877	MGC2889		chr3	-463	574	3.49	1.10495	+
NM_020386	HRASLS		chr3	187	574	3.49	1.10495	+
NM_138297	MUC4	The major constituents of mucus, the viscous secretion that covers epithelial surfaces such as those in the trachea, colon, and cervix, are highly glycosylated proteins called mucins. These glycoproteins play important roles in the protection of the epithelial cells and have been implicated in epithelial renewal and differentiation. This gene encodes an integral membrane glycoprotein found on the…	chr3	-589	364	2.77	0.707958	-
NM_198565	LRRC33		chr3	93	344	2.48	0.266261	+
NR_003291	LOC348840		chr3	-130	850	2.31	0.439592	-
NM_001347	DGKQ	The protein encoded by this gene contains three cysteine-rich domains, a proline-rich region, and a pleckstrin homology domain with an overlapping Ras-associating domain. It is localized in the speckle domains of the nucleus, and mediates the regeneration of phosphatidylinositol (PI) from diacylglycerol in the PI-cycle during cell signal transduction. [provided by RefSeq].	chr4	-487	349	2.11	0.266146	-
NM_001004356	FGFRL1	The protein encoded by this gene is a member of the fibroblast growth factor receptor (FGFR) family, where amino acid sequence is highly conserved between members and throughout evolution. FGFR family members differ from one another in their ligand affinities and tissue distribution. A full-length representative protein would consist of an extracellular region, composed of three immunoglobulin-li…	chr4	-764	227	2.37	0.527683	+
NM_001328	CTBP1	This gene encodes a protein that binds to the C-terminus of adenovirus E1A proteins. This phosphoprotein is a transcriptional repressor and may play a role during cellular proliferation. This protein and the product of a second closely related gene, CTBP2, can dimerize. Both proteins can also interact with a polycomb group protein complex which participates in regulation of gene expression during…	chr4	-352	249	2.37	0.617556	-
NM_052861	C4orf42		chr4	-915	249	2.37	0.617556	+
NM_020894	KIAA1530		chr4	-607	765	3.18	0.568395	+
NM_006342	TACC3	The function of this gene has not yet been determined; however, it is speculated that it may be involved in cell growth and differentiation. Expression of this gene is up-regulated in some cancer cell lines, and in embryonic day 15 in mice. [provided by RefSeq]. Publication Note: This RefSeq record includes a subset of the publications that are available for this gene. Please see the Entrez Gene …	chr4	-845	459	2.74	1.017	+
NM_001042424	WHSC1	This gene encodes a protein that contains four domains present in other developmental proteins: a PWWP domain, an HMG box, a SET domain, and a PHD-type zinc finger. It is expressed ubiquitously in early development. Wolf-Hirschhorn syndrome (WHS) is a malformation syndrome associated with a hemizygous deletion of the distal short arm of chromosome 4. This gene maps to the 165 kb WHS critical regi…	chr4	-543	745	4.34	0.745897	+
NM_001168243	C4orf48		chr4	-1114	765	2.82	0.370274	+
NM_001141936	C4orf48		chr4	-1171	765	2.82	0.370274	+
NM_178557	NAT8L		chr4	123	439	2.41	0.60896	+
NM_014189	ADD1	Adducins are a family of cytoskeleton proteins encoded by three genes (alpha, beta, gamma). Adducin is a heterodimeric protein that consists of related subunits, which are produced from distinct genes but share a similar structure. Alpha- and beta-adducin include a protease-resistant N-terminal region and a protease-sensitive, hydrophilic C-terminal region. Alpha- and gamma-adducins are ubiquitou…	chr4	199	150	2.3	0.598402	+
NM_001004057	GRK4	This gene encodes a member of the guanine nucleotide-binding protein (G protein)-coupled receptor kinase subfamily of the Ser/Thr protein kinase family. The protein phosphorylates the activated forms of G protein-coupled receptors thus initiating its deactivation. This gene has been linked to both genetic and acquired hypertension. [provided by RefSeq].	chr4	-98	129	2.43	0.980278	+
NM_003703	NOP14	NOP14 plays a role in the processing of the pre-18S rRNA and small ribosomal subunit assembly (Liu and Thiele, 2001 [PubMed 11694595]).[supplied by OMIM].	chr4	-125	129	2.43	0.980278	-
NM_001012982	C4orf44		chr4	247	449	2.49	1.08062	+
NM_000683	ADRA2C	Alpha-2-adrenergic receptors are members of the G protein-coupled receptor superfamily. They include 3 highly homologous subtypes: alpha2A, alpha2B, and alpha2C. These receptors have a critical role in regulating neurotransmitter release from sympathetic nerves and from adrenergic neurons in the central nervous system. The mouse studies revealed that both the alpha2A and alpha2C subtypes were req…	chr4	-83	2269	3.64	0.781227	+
NM_177998	OTOP1		chr4	-413	1059	3.2	0.510458	-
NM_002448	MSX1	This gene encodes a member of the muscle segment homeobox gene family. The encoded protein functions as a transcriptional repressor during embryogenesis through interactions with components of the core transcription complex and other homeoproteins. It may also have roles in limb-pattern formation, craniofacial development, particularly odontogenesis, and tumor growth inhibition. Mutations in this…	chr4	394	529	2.63	0.835012	+
NM_018401	STK32B		chr4	86	529	2.91	0.586221	+
NM_001014809	CRMP1	This gene encodes a member of a family of cytosolic phosphoproteins expressed exclusively in the nervous system. The encoded protein is thought to be a part of the semaphorin signal transduction pathway implicated in semaphorin-induced growth cone collapse during neural development. Alternative splicing results in multiple transcript variants. [provided by RefSeq].	chr4	226	725	3.01	0.909063	-
NM_018366	CNO	This intronless gene encodes a protein that may play a role in organelle biogenesis associated with melanosomes, platelet dense granules, and lysosomes. A similar protein in mouse is a component of a protein complex termed biogenesis of lysosome-related organelles complex 1 (BLOC-1), and is a model for Hermansky-Pudlak syndrome. The encoded protein may play a role in intracellular vesicular traff…	chr4	335	634	3.24	0.683307	+
NM_020773	TBC1D14		chr4	-138	156	2.33	0.600119	+
NM_001113361	TBC1D14		chr4	186	156	2.33	0.600119	+
NM_020777	SORCS2	This gene encodes one family member of vacuolar protein sorting 10 (VPS10) domain-containing receptor proteins. The VPS10 domain name comes from the yeast carboxypeptidase Y sorting receptor Vps10 protein. Members of this gene family are large with many exons but the CDS lengths are usually less than 3700 nt. Very large introns typically separate the exons encoding the VPS10 domain; the remaining…	chr4	-115	769	3.41	0.532781	+
NM_198595	AFAP1	The protein encoded by this gene is a Src binding partner. It may represent a potential modulator of actin filament integrity in response to cellular signals, and may function as an adaptor protein by linking Src family members and/or other signaling proteins to actin filaments. Multiple transcript variants encoding different isoforms have been found for this gene. [provided by RefSeq].	chr4	333	1140	3.66	0.611153	-
NM_032432	ABLIM2		chr4	138	159	2.3	0.511664	-
NM_000798	DRD5	This gene encodes the D5 subtype of the dopamine receptor. The D5 subtype is a G-protein coupled receptor which stimulates adenylyl cyclase. This receptor is expressed in neurons in the limbic regions of the brain. It has a 10-fold higher affinity for dopamine than the D1 subtype. Pseudogenes related to this gene reside on chromosomes 1 and 2. [provided by RefSeq]. Sequence Note: This RefSeq reco…	chr4	888	1449	3.95	0.739978	+
NM_053042	ZNF518B		chr4	374	642	2.74	0.737918	-
NR_030298	MIR572	microRNAs (miRNAs) are short (20-24 nt) non-coding RNAs that are involved in post-transcriptional regulation of gene expression in multicellular organisms by affecting both the stability and translation of mRNAs. miRNAs are transcribed by RNA polymerase II as part of capped and polyadenylated primary transcripts (pri-miRNAs) that can be either protein-coding or non-coding. The primary transcript …	chr4	-13	449	3.02	0.941442	+
NM_001189	NKX3-2	This gene encodes a member of the NK family of homeobox-containing proteins. The encoded protein may play a role in skeletal development. Sequence Note: This RefSeq record was created from transcript and genomic sequence data because no single transcript was available for the full length of the gene. The extent of this transcript is supported by transcript alignments.	chr4	124	1456	3.11	0.722188	-
NM_182646	CPEB2	The protein encoded by this gene is highly similar to cytoplasmic polyadenylation element binding protein (CPEB), an mRNA-binding protein that regulates cytoplasmic polyadenylation of mRNA as a trans factor in oogenesis and spermatogenesis. Studies of the similar gene in mice suggested a possible role of this protein in transcriptionally inactive haploid spermatids. Alternatively spliced transcri…	chr4	172	1031	3.72	0.507369	+
NM_015688	FAM184B		chr4	57	270	2.24	0.534121	-
NM_015874	RBPJ		chr4	-930	354	2.15	0.257248	+
NM_203283	RBPJ		chr4	186	354	2.15	0.257248	+
NM_001144990	KIAA1239		chr4	-503	1634	4.36	0.720663	+
NM_001104629	C4orf19		chr4	-155	449	2.26	0.722631	+
NR_026854	LOC401127		chr4	302	431	2.01	0.441891	+
NM_198353	KCTD8		chr4	-148	339	2.78	0.398287	-
NM_152679	SLC10A4		chr4	277	769	2.99	0.506766	+
NM_012110	CHIC2	This gene encodes a member of the CHIC family of proteins. The encoded protein contains a cysteine-rich hydrophobic (CHIC) motif, and is localized to vesicular structures and the plasma membrane. This gene is associated with some cases of acute myeloid leukemia. [provided by RefSeq].	chr4	105	234	2.43	0.295517	-
NM_002253	KDR	Vascular endothelial growth factor (VEGF) is a major growth factor for endothelial cells. This gene encodes one of the two receptors of the VEGF. This receptor, known as kinase insert domain receptor, is a type III receptor tyrosine kinase. It functions as the main mediator of VEGF-induced endothelial proliferation, survival, migration, tubular morphogenesis and sprouting. The signalling and traf…	chr4	69	559	3.05	0.54346	-
NM_024592	SRD5A3		chr4	333	664	3.59	0.808143	+
NM_182472	EPHA5	This gene belongs to the ephrin receptor subfamily of the protein-tyrosine kinase family. EPH and EPH-related receptors have been implicated in mediating developmental events, particularly in the nervous system. Receptors in the EPH subfamily typically have a single kinase domain and an extracellular region containing a Cys-rich domain and 2 fibronectin type III repeats. The ephrin receptors are …	chr4	-131	849	2.92	0.476163	-
NM_001144978	MTHFD2L		chr4	-25	444	2.27	0.627715	+
NM_012297	G3BP2		chr4	-182	144	2.43	1.03603	-
NM_203504	G3BP2		chr4	142	144	2.43	1.03603	-
NM_003943	STBD1		chr4	-78	169	2.47	0.15678	+
NM_001029870	ANKRD56		chr4	208	754	3.1	0.597499	-
NM_144571	CNOT6L		chr4	-749	329	2.67	0.585023	-
NM_198892	BMP2K	This gene is the human homolog of mouse BMP-2-inducible kinase. Bone morphogenic proteins (BMPs) play a key role in skeletal development and patterning. Expression of the mouse gene is increased during BMP-2 induced differentiation and the gene product is a putative serine/threonine protein kinase containing a nuclear localization signal. Therefore, the protein encoded by this human homolog is th…	chr4	-449	762	2.43	0.823086	+
NM_001201	BMP3	BMP3 belongs to the transforming growth factor-beta (TGFB) superfamily. Bone morphogenic protein, also known as osteogenin, induces bone formation. [provided by RefSeq]. Publication Note: This RefSeq record includes a subset of the publications that are available for this gene. Please see the Entrez Gene record to access additional publications.	chr4	287	739	3.19	0.492351	+
NM_031372	HNRPDL	This gene belongs to the subfamily of ubiquitously expressed heterogeneous nuclear ribonucleoproteins (hnRNPs). The hnRNPs are RNA binding proteins and they complex with heterogeneous nuclear RNA (hnRNA). These proteins are associated with pre-mRNAs in the nucleus and appear to influence pre-mRNA processing and other aspects of mRNA metabolism and transport. While all of the hnRNPs are present in…	chr4	275	249	2.44	0.591358	-
NM_021204	ENOPH1		chr4	-622	249	2.44	0.591358	+
NM_001115007	LIN54		chr4	-28	471	2.38	0.593356	-
NM_001145065	FAM190A		chr4	259	259	2.11	0.561545	+
NM_003728	UNC5C	This gene product belongs to the UNC-5 family of netrin receptors. Netrins are secreted proteins that direct axon extension and cell migration during neural development. They are bifunctional proteins that act as attractants for some cell types and as repellents for others, and these opposite actions are thought to be mediated by two classes of receptors. The UNC-5 family of receptors mediate the…	chr4	505	644	2.33	0.487229	-
NM_001033047	NPNT		chr4	78	354	2.39	0.288531	+
NM_005327	HADH	This gene is a member of the 3-hydroxyacyl-CoA dehydrogenase gene family. The encoded protein functions in the mitochondrial matrix to catalyze the oxidation of straight-chain 3-hydroxyacyl-CoAs as part of the beta-oxidation pathway. Its enzymatic activity is highest with medium-chain-length fatty acids. Mutations in this gene cause one form of familial hyperinsulinemic hypoglycemia. The human ge…	chr4	290	339	2.47	1.09876	+
NM_001166119	LEF1	This gene encodes a transcription factor belonging to a family of proteins that share homology with the high mobility group protein-1. The protein encoded by this gene can bind to a functionally important site in the T-cell receptor-alpha enhancer, thereby conferring maximal enhancer activity. This transcription factor is involved in the Wnt signaling pathway, and it may function in hair cell dif…	chr4	-993	549	3.22	0.827282	-
NR_029374	LOC641518		chr4	266	549	3.22	0.827282	+
NM_000325	PITX2	This gene encodes a member of the RIEG/PITX homeobox family, which is in the bicoid class of homeodomain proteins. The encoded protein acts as a transcription factor and regulates procollagen lysyl hydroxylase gene expression. This protein plays a role in the terminal differentiation of somatotroph and lactotroph cell phenotypes, is involved in the development of the eye, tooth and abdominal orga…	chr4	915	1952	2.7	0.577976	-
NM_018699	PRDM5	The protein encoded by this gene is a transcription factor of the PR-domain protein family. It contains a PR-domain and multiple zinc finger motifs. Transcription factors of the PR-domain family are known to be involved in cell differentiation and tumorigenesis. [provided by RefSeq].	chr4	427	627	2.12	0.545089	-
NR_024365	LOC100192379		chr4	204	159	2.55	1.02249	+
NM_003305	TRPC3		chr4	465	534	2.99	0.881118	-
NM_024582	FAT4		chr4	165	2062	2.46	0.611384	+
NM_018078	LARP1B	This gene encodes a protein containing domains found in the La related protein of Drosophila melanogaster. La motif-containing proteins are thought to be RNA-binding proteins, where the La motif and adjacent amino acids fold into an RNA recognition motif. The La motif is also found in proteins unrelated to the La protein. Alternative splicing has been observed at this locus and three variants, en…	chr4	91	1549	3.65	0.675849	+
NM_032961	PCDH10	This gene belongs to the protocadherin gene family, a subfamily of the cadherin superfamily. The mRNA encodes a cadherin-related neuronal receptor thought to play a role in the establishment and function of specific cell-cell connections in the brain. This family member contains 6 extracellular cadherin domains, a transmembrane domain and a cytoplasmic tail differing from those of the classical c…	chr4	-961	644	3.36	0.779392	+
NM_012118	CCRN4L	The protein encoded by this gene is highly similar to Nocturnin, a gene identified as a circadian clock regulated gene in Xenopus laevis. This protein and Nocturnin protein share similarity with the C-terminal domain of a yeast transcription factor, carbon catabolite repression 4 (CCR4). The mRNA abundance of a similar gene in mouse has been shown to exhibit circadian rhythmicity, which suggests …	chr4	233	464	3.05	1.02695	+
NM_199324	OTUD4	Two alternatively spliced transcript variants encoding distinct isoforms have been found for this gene. The smaller protein isoform encoded by the shorter transcript variant is found only in HIV-1 infected cells.	chr4	-357	869	2.58	0.598056	-
NM_004575	POU4F2	POU4F2 is a member of the POU-domain family of transcription factors. POU-domain proteins have been observed to play important roles in control of cell identity in several systems. A class IV POU-domain protein, POU4F2 is found in human retina exclusively within a subpopulation of ganglion cells where it may play a role in determining or maintaining the identities of a small subset of visual syst…	chr4	143	164	2.27	0.985817	+
NM_003013	SFRP2	This gene encodes a member of the SFRP family that contains a cysteine-rich domain homologous to the putative Wnt-binding site of Frizzled proteins. SFRPs act as soluble modulators of Wnt signaling. Methylation of this gene is a potential marker for the presence of colorectal cancer. [provided by RefSeq]. Publication Note: This RefSeq record includes a subset of the publications that are availabl…	chr4	20	149	2.28	0.129006	-
NM_001039580	MAP9	ASAP is a microtubule-associated protein required for spindle function, mitotic progression, and cytokinesis (Saffin et al., 2005 [PubMed 16049101]).[supplied by OMIM].	chr4	384	459	3.01	0.975904	-
NM_001166060	GLRB	This gene encodes the beta subunit of the glycine receptor, which is a pentamer composed of alpha and beta subunits. The receptor functions as a neurotransmitter-gated ion channel, which produces hyperpolarization via increased chloride conductance due to the binding of glycine to the receptor. Mutations in this gene cause startle disease, also known as hereditary hyperekplexia or congenital stif…	chr4	-329	967	3.38	0.718267	+
NM_000824	GLRB	This gene encodes the beta subunit of the glycine receptor, which is a pentamer composed of alpha and beta subunits. The receptor functions as a neurotransmitter-gated ion channel, which produces hyperpolarization via increased chloride conductance due to the binding of glycine to the receptor. Mutations in this gene cause startle disease, also known as hereditary hyperekplexia or congenital stif…	chr4	-51	967	3.38	0.718267	+
NM_021647	MFAP3L		chr4	17	1047	3.16	0.531905	-
NM_182662	AADAT	This gene encodes a protein that is highly similar to mouse and rat kynurenine aminotransferase II. The rat protein is a homodimer with two transaminase activities. One activity is the transamination of alpha-aminoadipic acid, a final step in the saccaropine pathway which is the major pathway for L-lysine catabolism. The other activity involves the transamination of kynurenine to produce kynureni…	chr4	309	364	2.29	1.04976	-
NM_016228	AADAT	This gene encodes a protein that is highly similar to mouse and rat kynurenine aminotransferase II. The rat protein is a homodimer with two transaminase activities. One activity is the transamination of alpha-aminoadipic acid, a final step in the saccaropine pathway which is the major pathway for L-lysine catabolism. The other activity involves the transamination of kynurenine to produce kynureni…	chr4	120	364	2.29	1.04976	-
NM_001034845	GALNTL6		chr4	-254	529	2.87	0.795311	+
NM_021973	HAND2	The protein encoded by this gene belongs to the basic helix-loop-helix family of transcription factors. This gene product is one of two closely related family members, the HAND proteins, which are asymmetrically expressed in the developing ventricular chambers and play an essential role in cardiac morphogenesis. Working in a complementary fashion, they function in the formation of the right ventr…	chr4	-1144	949	2.62	0.639551	-
NM_170710	WDR17	This gene encodes a WD repeat-containing protein. It is abundantly expressed in retina and testis, and is thought to be a candidate gene for retinal disease. Alternatively spliced transcript variants have been found for this gene. [provided by RefSeq].	chr4	34	372	2.16	1.21021	+
NM_021928	SPCS3		chr4	252	244	2.81	0.758088	+
NM_017632	CDKN2AIP		chr4	-119	344	3.03	0.49859	+
NM_020225	STOX2		chr4	497	1154	2.42	0.468594	+
NM_001995	ACSL1	The protein encoded by this gene is an isozyme of the long-chain fatty-acid-coenzyme A ligase family. Although differing in substrate specificity, subcellular localization, and tissue distribution, all isozymes of this family convert free long-chain fatty acids into fatty acyl-CoA esters, and thereby play a key role in lipid biosynthesis and fatty acid degradation. [provided by RefSeq]. Publicati…	chr4	325	444	2.56	0.864595	-
NM_020827	KIAA1430		chr4	127	734	2.7	0.511199	-
NM_181726	ANKRD37		chr4	-718	139	2.92	0.981246	+
NM_004477	FRG1	This gene maps to a location 100 kb centromeric of the repeat units on chromosome 4q35 which are deleted in facioscapulohumeral muscular dystrophy (FSHD). It is evolutionarily conserved and has related sequences on multiple human chromosomes but DNA sequence analysis did not reveal any homology to known genes. In vivo studies demonstrate the encoded protein is localized to the nucleolus. [provide…	chr4	-614	339	3.07	0.683489	+
NM_004174	SLC9A3		chr5	-155	848	2.15	0.359134	-
NM_182632	SLC6A18	The SLC6 family of proteins, which includes SLC6A18, acts as specific transporters for neurotransmitters, amino acids, and osmolytes like betaine, taurine, and creatine. SLC6 proteins are sodium cotransporters that derive the energy for solute transport from the electrochemical gradient for sodium ions (Hoglund et al., 2005 [PubMed 16125675]).[supplied by OMIM].	chr5	-510	534	2.6	0.522859	+
NM_030782	CLPTM1L		chr5	76	344	2.37	0.517553	-
NM_001044	SLC6A3	This gene encodes a dopamine transporter which is a member of the sodium- and chloride-dependent neurotransmitter transporter family. The 3' UTR of this gene contains a 40 bp tandem repeat, referred to as a variable number tandem repeat or VNTR, which can be present in 3 to 11 copies. Variation in the number of repeats is associated with idiopathic epilepsy, attention-deficit hyperactivity disord…	chr5	-754	129	2.03	0.151353	-
NM_024830	LPCAT1	Lysophosphatidylcholine (LPC) acyltransferase (LPCAT; EC 2.3.1.23) catalyzes the conversion of LPC to phosphatidylcholine (PC) in the remodeling pathway of PC biosynthesis (Nakanishi et al., 2006 [PubMed 16704971]).[supplied by OMIM].	chr5	307	1460	2.45	0.499959	-
NM_016358	IRX4		chr5	-681	838	2.54	0.555745	-
NM_024337	IRX1	IRX1 is a member of the Iroquois homeobox gene family. Members of this family appear to play multiple roles during pattern formation of vertebrate embryos.[supplied by OMIM].	chr5	-570	1039	2.38	0.466231	+
NM_015325	KIAA0947		chr5	249	458	2.32	0.925857	+
NM_003966	SEMA5A	Members of the semaphorin protein family, such as SEMA5A, are involved in axonal guidance during neural development (Adams et al., 1996 [PubMed 8817451]).[supplied by OMIM]. Publication Note: This RefSeq record includes a subset of the publications that are available for this gene. Please see the Entrez Gene record to access additional publications.	chr5	109	249	2.45	0.305249	-
NM_004394	DAP	This gene encodes a basic, proline-rich, 15-kD protein. The protein acts as a positive mediator of programmed cell death that is induced by interferon-gamma. [provided by RefSeq].	chr5	324	250	2.28	0.550309	-
NM_001332	CTNND2	Armadillo-like proteins are characterized by a series of armadillo repeats, first defined in the Drosophila 'armadillo' gene product, that are typically 42 to 45 amino acids long. These proteins can be divided into subfamilies based on the number of repeats, their overall sequence similarity, and the dispersion of the repeats throughout their sequences. Members of the p120(ctn)/plakophilin subfam…	chr5	-277	659	2.17	0.811686	-
NM_007118	TRIO		chr5	232	459	2.86	0.815388	+
NM_001040446	MTMR12	Phosphatidylinositide 3-kinase-derived membrane-anchored phosphatidylinositides, such as phosphatidylinositol 3-phosphate (PtdIns(3)P), regulate diverse cellular processes. The protein encoded by this gene functions as an adaptor subunit in a complex with an active PtdIns(3)P 3-phosphatase. Alternatively spliced transcript variants have been identified, but their biological validity has not been …	chr5	50	249	2.13	0.811502	-
NM_030955	ADAMTS12	This gene encodes a member of the ADAMTS (a disintegrin and metalloproteinase with thrombospondin motifs) protein family. Members of the family share several distinct protein modules, including a propeptide region, a metalloproteinase domain, a disintegrin-like domain, and a thrombospondin type 1 (TS-1) motif. Individual members of this family differ in the number of C-terminal TS-1 motifs, and s…	chr5	-687	142	2.35	0.317168	-
NM_016568	RXFP3		chr5	-118	159	2.59	0.788015	+
NM_199234	GDNF	This gene encodes a highly conserved neurotrophic factor. The recombinant form of this protein was shown to promote the survival and differentiation of dopaminergic neurons in culture, and was able to prevent apoptosis of motor neurons induced by axotomy. The encoded protein is processed to a mature secreted form that exists as a homodimer. The mature form of the protein is a ligand for the produ…	chr5	-330	144	2.25	0.274606	-
NM_000514	GDNF	This gene encodes a highly conserved neurotrophic factor. The recombinant form of this protein was shown to promote the survival and differentiation of dopaminergic neurons in culture, and was able to prevent apoptosis of motor neurons induced by axotomy. The encoded protein is processed to a mature secreted form that exists as a homodimer. The mature form of the protein is a ligand for the produ…	chr5	153	354	2.19	0.394147	-
NM_021072	HCN1	Hyperpolarization-activated cation channels of the HCN gene family, such as HCN1, contribute to spontaneous rhythmic activity in both heart and brain.[supplied by OMIM]. Publication Note: This RefSeq record includes a subset of the publications that are available for this gene. Please see the Entrez Gene record to access additional publications.	chr5	-311	269	2.97	0.520411	-
NM_002203	ITGA2	This gene product belongs to the integrin alpha chain family. Integrins are heterodimeric integral membrane glycoproteins composed of a distinct alpha chain and a common beta chain. They are found on a wide variety of cell types including, T cells, fibroblasts and platelets. Integrins are involved in cell adhesion and also participate in cell-surface mediated signalling. [provided by RefSeq]. Pub…	chr5	34	239	2.41	0.196064	+
NM_021147	CCNO		chr5	249	459	2.53	0.570045	-
NR_001575	RNF138P1		chr5	-71	559	2.85	0.695953	-
NM_176895	PPAP2A	The protein encoded by this gene is a member of the phosphatidic acid phosphatase (PAP) family. PAPs convert phosphatidic acid to diacylglycerol, and function in de novo synthesis of glycerolipids as well as in receptor-activated signal transduction mediated by phospholipase D. This protein is an integral membrane glycoprotein, and has been shown to be a surface enzyme that plays an active role i…	chr5	431	559	2.85	0.695953	-
NM_001104631	PDE4D	This gene encodes one of four mammalian counterparts to the fruit fly 'dunce' gene. The encoded protein has 3',5'-cyclic-AMP phosphodiesterase activity and degrades cAMP, which acts as a signal transduction molecule in multiple cell types. This gene uses different promoters to generate multiple alternatively spliced transcript variants that encode functional proteins.	chr5	143	449	2.43	0.43538	-
NM_001077199	SFRS12	SFRS12 belongs to the superfamily of serine/arginine-rich (SR) splicing factors. It modulates splice site selection by regulating the activities of other SR proteins (Barnard et al., 2002 [PubMed 11991645]).[supplied by OMIM].	chr5	-51	144	2.3	0.635855	+
NM_139168	SFRS12	SFRS12 belongs to the superfamily of serine/arginine-rich (SR) splicing factors. It modulates splice site selection by regulating the activities of other SR proteins (Barnard et al., 2002 [PubMed 11991645]).[supplied by OMIM].	chr5	-629	144	2.3	0.635855	+
NM_173490	TMEM171		chr5	-97	169	2.43	0.934707	+
NM_001080479	RGNEF	RGNEF is a member of the Rho guanine nucleotide exchange factor (GEF) family of cytoplasmic proteins that activate the Ras-like family of Rho proteins by exchanging bound GDP for GTP.[supplied by OMIM]. Sequence Note: The RefSeq transcript and protein were derived from genomic sequence to make the sequence consistent with the reference genome assembly. The genomic coordinates used for the transcr…	chr5	104	544	2.68	0.213139	+
NM_001992	F2R	Coagulation factor II receptor is a 7-transmembrane receptor involved in the regulation of thrombotic response. Proteolytic cleavage leads to the activation of the receptor. F2R is a G-protein coupled receptor family member. [provided by RefSeq]. Publication Note: This RefSeq record includes a subset of the publications that are available for this gene. Please see the Entrez Gene record to access…	chr5	-99	154	2.19	0.637528	+
NR_024398	LOC728723		chr5	64	134	2.29	0.384162	+
NM_178276	SERINC5		chr5	265	472	2.98	0.646927	-
NM_205548	FAM151B		chr5	-10	554	2.58	0.46115	+
NM_001004441	ANKRD34B		chr5	333	649	2.57	0.731236	-
NM_199243	GPR150		chr5	488	1534	3.53	0.670031	+
NR_002922	SNORA13		chr5	-366	354	2.54	0.34448	+
NR_015370	NCRNA00219		chr5	268	354	2.54	0.34448	+
NM_021614	KCNN2	Action potentials in vertebrate neurons are followed by an afterhyperpolarization (AHP) that may persist for several seconds and may have profound consequences for the firing pattern of the neuron. Each component of the AHP is kinetically distinct and is mediated by different calcium-activated potassium channels. The protein encoded by this gene is activated before membrane hyperpolarization and …	chr5	534	1234	2.89	0.586275	+
NM_018700	TRIM36	The protein encoded by this gene is a member of the tripartite motif (TRIM) family. The TRIM motif includes three zinc-binding domains, a RING, a B-box type 1 and a B-box type 2, and a coiled-coil region. Multiple alternatively spliced transcript variants that encode different protein isoforms have been described for this gene. [provided by RefSeq].	chr5	96	661	2.44	0.188923	-
NM_001801	CDO1		chr5	-81	249	2.54	0.37668	-
NM_005460	SNCAIP	This gene encodes a protein containing several protein-protein interaction domains, including ankyrin-like repeats, a coiled-coil domain, and an ATP/GTP-binding motif. The encoded protein interacts with alpha-synuclein in neuronal tissue and may play a role in the formation of cytoplasmic inclusions and neurodegeneration. A mutation in this gene has been associated with Parkinson's disease. Alter…	chr5	86	369	2.03	0.954173	+
NM_000943	PPIC	The protein encoded by this gene is a member of the peptidyl-prolyl cis-trans isomerase (PPIase)) family. PPIases catalyze the cis-trans isomerization of proline imidic peptide bonds in oligopeptides and accelerate the folding of proteins. Similar to other PPIases, this protein can bind immunosuppressant cyclosporin A. [provided by RefSeq].	chr5	127	656	2.15	0.333996	-
NM_001044722	CSNK1G3		chr5	340	439	3.01	0.746207	+
NM_032446	MEGF10		chr5	37	155	2.37	0.377333	+
NM_001046	SLC12A2	By moving chloride into epithelial cells, the Na-K-Cl cotransporter SLC12A2 aids transcellular movement of chloride across both secretory and absorptive epithelia (Payne et al., 1995 [PubMed 7629105]). See also SLC12A1 (MIM 600839) and SLC12A3 (MIM 600968).[supplied by OMIM]. Publication Note: This RefSeq record includes a subset of the publications that are available for this gene. Please see th…	chr5	207	144	2.55	0.441248	+
NM_175856	CHSY3	CSS3 is a glycosyltransferase that has both glucuronyltransferase and N-acetylgalactosaminyltransferase activities (Yada et al., 2003 [PubMed 12907687]).[supplied by OMIM].	chr5	108	149	2.08	0.219175	+
NM_001017974	P4HA2	This gene encodes a component of prolyl 4-hydroxylase, a key enzyme in collagen synthesis composed of two identical alpha subunits and two beta subunits. The encoded protein is one of several different types of alpha subunits and provides the major part of the catalytic site of the active enzyme. In collagen and related proteins, prolyl 4-hydroxylase catalyzes the formation of 4-hydroxyproline th…	chr5	-16	264	2.5	0.844259	-
NM_004199	P4HA2	This gene encodes a component of prolyl 4-hydroxylase, a key enzyme in collagen synthesis composed of two identical alpha subunits and two beta subunits. The encoded protein is one of several different types of alpha subunits and provides the major part of the catalytic site of the active enzyme. In collagen and related proteins, prolyl 4-hydroxylase catalyzes the formation of 4-hydroxyproline th…	chr5	-637	264	2.5	0.844259	-
NM_002198	IRF1	IRF1 encodes interferon regulatory factor 1, a member of the interferon regulatory transcription factor (IRF) family. IRF1 serves as an activator of interferons alpha and beta transcription, and in mouse it has been shown to be required for double-stranded RNA induction of these genes. IRF1 also functions as a transcription activator of genes induced by interferons alpha, beta, and gamma. Further…	chr5	278	649	3.28	1.06758	-
NM_015082	FSTL4		chr5	52	254	2.6	0.586266	-
NM_003374	VDAC1		chr5	188	239	2.86	0.353468	-
NM_001134851	TCF7		chr5	-831	248	3.03	1.45949	+
NM_201632	TCF7		chr5	-547	248	3.03	1.45949	+
NM_213648	TCF7		chr5	-658	248	3.03	1.45949	+
NM_170679	SKP1	This gene encodes a component of SCF complexes, which are composed of this protein, cullin 1, a ring-box protein, and one member of the F-box family of proteins. This protein binds directly to the F-box motif found in F-box proteins. SCF complexes are involved in the regulated ubiquitination of specific protein substrates, which targets them for degradation by the proteosome. Specific F-box prote…	chr5	19	1452	3.59	0.615151	-
NM_006161	NEUROG1		chr5	312	739	3.7	0.886316	-
NM_012159	FBXL21	This gene encodes a member of the F-box protein family which is characterized by an approximately 40 amino acid motif, the F-box. The F-box proteins constitute one of the four subunits of ubiquitin protein ligase complex called SCFs (SKP1-cullin-F-box), which function in phosphorylation-dependent ubiquitination. The F-box proteins are divided into 3 classes: Fbws containing WD-40 domains, Fbls co…	chr5	164	672	3.19	0.514597	+
NM_006805	HNRNPA0	This gene belongs to the A/B subfamily of ubiquitously expressed heterogeneous nuclear ribonucleoproteins (hnRNPs). The hnRNPs are RNA binding proteins and they complex with heterogeneous nuclear RNA (hnRNA). These proteins are associated with pre-mRNAs in the nucleus and appear to influence pre-mRNA processing and other aspects of mRNA metabolism and transport. While all of the hnRNPs are presen…	chr5	407	549	2.64	0.673296	-
NM_001161546	LOC389333		chr5	138	229	2.55	0.588582	-
NM_016463	CXXC5		chr5	-309	254	3.22	0.622507	+
NM_017706	WDR55		chr5	-35	249	2.19	0.0862928	+
NM_018906	PCDHA3	This gene is a member of the protocadherin alpha gene cluster, one of three related gene clusters tandemly linked on chromosome five that demonstrate an unusual genomic organization similar to that of B-cell and T-cell receptor gene clusters. The alpha gene cluster is composed of 15 cadherin superfamily genes related to the mouse CNR genes and consists of 13 highly similar and 2 more distantly re…	chr5	229	655	4.48	1.32614	+
NM_018910	PCDHA7	This gene is a member of the protocadherin alpha gene cluster, one of three related gene clusters tandemly linked on chromosome five that demonstrate an unusual genomic organization similar to that of B-cell and T-cell receptor gene clusters. The alpha gene cluster is composed of 15 cadherin superfamily genes related to the mouse CNR genes and consists of 13 highly similar and 2 more distantly re…	chr5	-267	845	2.61	0.622102	+
NM_018898	PCDHAC1	This gene is a member of the protocadherin alpha gene cluster, one of three related gene clusters tandemly linked on chromosome five that demonstrate an unusual genomic organization similar to that of B-cell and T-cell receptor gene clusters. The alpha gene cluster is composed of 15 cadherin superfamily genes related to the mouse CNR genes and consists of 13 highly similar and 2 more distantly re…	chr5	-20	744	3.32	0.591773	+
NM_018939	PCDHB6	This gene is a member of the protocadherin beta gene cluster, one of three related gene clusters tandemly linked on chromosome five. The gene clusters demonstrate an unusual genomic organization similar to that of B-cell and T-cell receptor gene clusters. The beta cluster contains 16 genes and 3 pseudogenes, each encoding 6 extracellular cadherin domains and a cytoplasmic tail that deviates from …	chr5	79	159	2.15	0.52119	+
NM_031947	SLC25A2	Located between the protocadherin beta and gamma gene clusters on chromosome 5, this intronless gene encodes a protein that is highly similar to an ornithine transporter localized in the mitochondrial inner membrane. The encoded protein most likely plays a role in metabolism as a mitochondrial transport protein. [provided by RefSeq].	chr5	182	549	2.79	0.629299	-
NM_004045	ATOX1	This gene encodes a copper chaperone that plays a role in copper homeostasis by binding and transporting cytosolic copper to ATPase proteins in the trans-Golgi network for later incorporation to the ceruloplasmin. This protein also functions as an antioxidant against superoxide and hydrogen peroxide, and therefore, may play a significant role in cancer carcinogenesis. Because of its cytogenetic l…	chr5	259	149	2.69	0.630803	-
NM_004821	HAND1	The protein encoded by this gene belongs to the basic helix-loop-helix family of transcription factors. This gene product is one of two closely related family members, the HAND proteins, which are asymmetrically expressed in the developing ventricular chambers and play an essential role in cardiac morphogenesis. Working in a complementary fashion, they function in the formation of the right ventr…	chr5	-953	629	3.95	0.885601	-
NM_033274	ADAM19	This gene encodes a member of the ADAM (a disintegrin and metalloprotease domain) family. Members of this family are membrane-anchored proteins structurally related to snake venom disintegrins, and have been implicated in a variety of biological processes involving cell-cell and cell-matrix interactions, including fertilization, muscle development, and neurogenesis. This member is a type I transm…	chr5	653	1264	3.05	0.938365	-
NM_178424	SOX30	This gene encodes a member of the SOX (SRY-related HMG-box) family of transcription factors involved in the regulation of embryonic development and in the determination of the cell fate. The encoded protein may act as a transcriptional regulator after forming a protein complex with other proteins. The protein may be involved in the differentiation of developing male germ cells. Two transcript var…	chr5	168	449	2.45	1.03628	-
NM_001145132	C5orf52		chr5	40	624	2.44	1.12934	+
NR_024356	FBLL1		chr5	270	1064	3.74	0.756897	+
NM_003062	SLIT3		chr5	22	351	2.47	0.30627	-
NM_021025	TLX3	RNX (HOX11L2, TLX3) belongs to a family of orphan homeobox genes that encode DNA-binding nuclear transcription factors. Members of the HOX11 gene family are characterized by a threonine-47 replacing cytosine in the highly conserved homeodomain (Dear et al., 1993 [PubMed 8099440]).[supplied by OMIM]. Publication Note: This RefSeq record includes a subset of the publications that are available for …	chr5	-772	455	2.65	1.05231	+
NM_005990	STK10	This gene encodes a member of the Ste20 family of serine/threonine protein kinases, and is similar to several known polo-like kinase kinases. The protein can associate with and phosphorylate polo-like kinase 1, and overexpression of a kinase-dead version of the protein interferes with normal cell cycle progression. The kinase can also negatively regulate interleukin 2 expression in T-cells via th…	chr5	-582	362	2.77	0.523123	-
NM_006650	CPLX2	Proteins encoded by the complexin/synaphin gene family are cytosolic proteins that function in synaptic vesicle exocytosis. These proteins bind syntaxin, part of the SNAP receptor. The protein product of this gene binds to the SNAP receptor complex and disrupts it, allowing transmitter release. Two transcript variants encoding the same protein have been found for this gene.	chr5	388	554	3	1.08055	+
NM_014613	FAF2	The protein encoded by this gene is highly expressed in peripheral blood of patients with atopic dermatitis (AD), compared to normal individuals. It may play a role in regulating the resistance to apoptosis that is observed in T cells and eosinophils of AD patients. [provided by RefSeq].	chr5	-538	459	2.31	0.481519	+
NM_001099408	EIF4E1B		chr5	-626	464	3.04	0.36282	+
NM_172349	NSD1	This gene encodes a protein containing a SET domain, 2 LXXLL motifs, 3 nuclear translocation signals (NLSs), 4 plant homeodomain (PHD) finger regions, and a proline-rich region. The encoded protein enhances androgen receptor (AR) transactivation, and this enhancement can be increased further in the presence of other androgen receptor associated coregulators. This protein may act as a nucleus-loca…	chr5	-896	654	2.68	0.749314	+
NM_022455	NSD1	This gene encodes a protein containing a SET domain, 2 LXXLL motifs, 3 nuclear translocation signals (NLSs), 4 plant homeodomain (PHD) finger regions, and a proline-rich region. The encoded protein enhances androgen receptor (AR) transactivation, and this enhancement can be increased further in the presence of other androgen receptor associated coregulators. This protein may act as a nucleus-loca…	chr5	103	536	2.24	0.122856	+
NM_001031677	RAB24	RAB24 is a small GTPase of the Rab subfamily of Ras-related proteins that regulate intracellular protein trafficking (Olkkonen et al., 1993 [PubMed 8126105]).[supplied by OMIM].	chr5	74	444	2.8	1.04025	-
NM_013237	PRELID1		chr5	-164	444	2.8	1.04025	+
NM_001029886	PFN3	The product of this gene belongs to the profilin family of proteins. This protein binds to actin and affects the structure of the cytoskeleton. It also may be involved in spermatogenesis. It is a single exon gene. [provided by RefSeq].	chr5	231	629	4.58	0.916805	-
NM_016222	DDX41	DEAD box proteins, characterized by the conserved motif Asp-Glu-Ala-Asp (DEAD), are putative RNA helicases. They are implicated in a number of cellular processes involving alteration of RNA secondary structure, such as translation initiation, nuclear and mitochondrial splicing, and ribosome and spliceosome assembly. Based on their distribution patterns, some members of the DEAD box protein family…	chr5	107	239	2.46	0.474013	-
NR_026921	LOC202181		chr5	62	537	2.46	0.429076	-
NM_030613	ZFP2		chr5	-15	129	2.6	1.24033	+
NM_000843	GRM6	L-glutamate is the major excitatory neurotransmitter in the central nervous system and activates both ionotropic and metabotropic glutamate receptors. Glutamatergic neurotransmission is involved in most aspects of normal brain function and can be perturbed in many neuropathologic conditions. The metabotropic glutamate receptors are a family of G protein-coupled receptors, that have been divided i…	chr5	512	724	4.05	0.826095	-
NM_014244	ADAMTS2	This gene encodes a member of the ADAMTS (a disintegrin and metalloproteinase with thrombospondin motifs) protein family. Members of the family share several distinct protein modules, including a propeptide region, a metalloproteinase domain, a disintegrin-like domain, and a thrombospondin type 1 (TS) motif. Individual members of this family differ in the number of C-terminal TS motifs, and some …	chr5	30	350	3.11	0.464685	-
NM_001040451	RUFY1		chr5	29	439	2.59	0.339819	+
NM_001746	CANX	This gene encodes a member of the calnexin family of molecular chaperones. The encoded protein is a calcium-binding, endoplasmic reticulum (ER)-associated protein that interacts transiently with newly synthesized N-linked glycoproteins, facilitating protein folding and assembly. It may also play a central role in the quality control of protein folding by retaining incorrectly folded protein subun…	chr5	-215	329	2.95	0.545877	+
NM_015043	TBC1D9B		chr5	81	858	3.09	0.59758	-
NM_018434	RNF130	The protein encoded by this gene contains a RING finger motif and is similar to g1, a Drosophila zinc-finger protein that is expressed in mesoderm and involved in embryonic development. The expression of the mouse counterpart was found to be upregulated in myeloblastic cells following IL3 deprivation, suggesting that this gene may regulate growth factor withdrawal-induced apoptosis of myeloid pre…	chr5	337	954	2.98	0.714593	-
NM_175062	RASGEF1C		chr5	174	154	2.29	0.636616	-
NM_005110	GFPT2		chr5	109	746	2.61	0.294526	-
NM_015455	CNOT6	The protein encoded by this gene is a subunit of the CCR4-NOT core transcriptional regulation complex. The encoded protein has a 3'-5' RNase activity and prefers polyadenylated substates. [provided by RefSeq]. Publication Note: This RefSeq record includes a subset of the publications that are available for this gene. Please see the Entrez Gene record to access additional publications.	chr5	391	558	3.26	0.664962	+
NM_148959	HUS1B	The protein encoded by this gene is most closely related to HUS1, a component of a cell cycle checkpoint protein complex involved in cell cycle arrest in response to DNA damage. This protein can interact with the check point protein RAD1 but not with RAD9. Overexpression of this protein has been shown to induce cell death, which suggests a related but distinct role of this protein, as compared to…	chr6	218	674	3.65	0.819019	-
NM_001452	FOXF2	FOXF2 encodes forkhead box F2, one of many human homologues of the Drosophila melanogaster transcription factor forkhead. FOXF2 is expressed in lung and placenta, and has been shown to transcriptionally activate several lung-specific genes. [provided by RefSeq].	chr6	656	966	2.81	0.630319	+
NM_001453	FOXC1	This gene belongs to the forkhead family of transcription factors which is characterized by a distinct DNA-binding forkhead domain. The specific function of this gene has not yet been determined; however, it has been shown to play a role in the regulation of embryonic and ocular development. Mutations in this gene cause various glaucoma phenotypes including primary congenital glaucoma, autosomal …	chr6	10	967	2.75	0.315185	+
NM_000904	NQO2		chr6	346	356	2.13	0.3304	+
NM_015482	SLC22A23	SLC22A23 belongs to a large family of transmembrane proteins that function as uniporters, symporters, and antiporters to transport organic ions across cell membranes (Jacobsson et al., 2007 [PubMed 17714910]).[supplied by OMIM].	chr6	-54	1571	3.27	0.604427	-
NM_001145115	PPP1R3G		chr6	482	1159	3.07	0.678772	+
NM_030810	TXNDC5	This gene encodes a protein-disulfide isomerase. Its expression is induced by hypoxia and its role may be to protect hypoxic cells from apoptosis. Two transcript variants encoding different isoforms have been found for this gene. [provided by RefSeq].	chr6	159	550	3.55	0.79691	-
NM_001145549	TXNDC5	This gene encodes a protein-disulfide isomerase. Its expression is induced by hypoxia and its role may be to protect hypoxic cells from apoptosis. Two transcript variants encoding different isoforms have been found for this gene. [provided by RefSeq].	chr6	-755	550	3.55	0.79691	-
NR_027712	MGC26597		chr6	248	264	2.4	1.09618	+
NM_017770	ELOVL2		chr6	-81	164	2.61	0.199931	-
NM_001135575	LOC221710		chr6	70	449	2.53	0.726902	+
NM_002114	HIVEP1	Members of the ZAS family, such as ZAS1 (HIVEP1), are large proteins that contain a ZAS domain, a modular protein structure consisting of a pair of C2H2 zinc fingers with an acidic-rich region and a serine/threonine-rich sequence. These proteins bind specific DNA sequences, including the kappa-B motif (GGGACTTTCC), in the promoters and enhancer regions of several genes and viruses, including huma…	chr6	-271	338	2.74	0.534342	+
NM_018988	GFOD1		chr6	128	249	2.89	0.719282	-
NM_005493	RANBP9	This gene encodes a protein that binds RAN, a small GTP binding protein belonging to the RAS superfamily that is essential for the translocation of RNA and proteins through the nuclear pore complex. The protein encoded by this gene has also been shown to interact with several other proteins, including met proto-oncogene, homeodomain interacting protein kinase 2, androgen receptor, and cyclin-depe…	chr6	-319	464	2.94	0.400807	-
NM_001031713	CCDC90A		chr6	400	649	2.78	0.648706	-
NM_005321	HIST1H1E	Histones are basic nuclear proteins responsible for nucleosome structure of the chromosomal fiber in eukaryotes. Two molecules of each of the four core histones (H2A, H2B, H3, and H4) form an octamer, around which approximately 146 bp of DNA is wrapped in repeating units, called nucleosomes. The linker histone, H1, interacts with linker DNA between nucleosomes and functions in the compaction of c…	chr6	346	454	3.16	0.608869	+
NM_033482	POM121L2		chr6	77	269	2.5	0.522166	-
NM_001076781	ZNF391		chr6	0	364	2.51	0.742777	+
NM_001163391	ZSCAN12		chr6	-434	436	2.03	0.811256	-
NM_022107	GPSM3		chr6	-797	144	2.46	0.513968	-
NM_006703	NUDT3	NUDT3 belongs to the MutT, or Nudix, protein family. Nudix proteins act as homeostatic checkpoints at important stages in nucleoside phosphate metabolic pathways, guarding against elevated levels of potentially dangerous intermediates, like 8-oxo-dGTP, which promotes AT-to-CG transversions (Safrany et al., 1998 [PubMed 9822604]).[supplied by OMIM].	chr6	230	334	2.12	0.159805	-
NM_001093728	TCP11		chr6	147	447	2.82	0.764216	-
NM_001145776	FKBP5	The protein encoded by this gene is a member of the immunophilin protein family, which play a role in immunoregulation and basic cellular processes involving protein folding and trafficking. This encoded protein is a cis-trans prolyl isomerase that binds to the immunosuppressants FK506 and rapamycin. It is thought to mediate calcineurin inhibition. It also interacts functionally with mature heter…	chr6	407	549	3.01	0.469109	-
NM_004117	FKBP5	The protein encoded by this gene is a member of the immunophilin protein family, which play a role in immunoregulation and basic cellular processes involving protein folding and trafficking. This encoded protein is a cis-trans prolyl isomerase that binds to the immunosuppressants FK506 and rapamycin. It is thought to mediate calcineurin inhibition. It also interacts functionally with mature heter…	chr6	434	549	3.01	0.469109	-
NM_003137	SRPK1	This gene encodes a serine/arginine protein kinase specific for the SR (serine/arginine-rich domain) family of splicing factors. The protein localizes to the nucleus and the cytoplasm. It is thought to play a role in regulation of both constitutive and alternative splicing by regulating intracellular localization of splicing factors. A second alternatively spliced transcript variant for this gene…	chr6	355	344	2.56	0.602731	-
NM_138718	SLC26A8	This gene is one member of a family of sulfate/anion transporter genes. Family members are well conserved in their genomic (number and size of exons) and protein (aa length among species) structures yet have markedly different tissue expression patterns. This gene is expressed primarily in spermatocytes. Two transcript variants encoding different isoforms have been found. [provided by RefSeq].	chr6	-83	134	2.27	0.870979	-
NM_052961	SLC26A8	This gene is one member of a family of sulfate/anion transporter genes. Family members are well conserved in their genomic (number and size of exons) and protein (aa length among species) structures yet have markedly different tissue expression patterns. This gene is expressed primarily in spermatocytes. Two transcript variants encoding different isoforms have been found. [provided by RefSeq].	chr6	24	134	2.27	0.870979	-
NM_139012	MAPK14	The protein encoded by this gene is a member of the MAP kinase family. MAP kinases act as an integration point for multiple biochemical signals, and are involved in a wide variety of cellular processes such as proliferation, differentiation, transcription regulation and development. This kinase is activated by various environmental stresses and proinflammatory cytokines. The activation requires i…	chr6	105	549	2.29	0.747458	+
NR_026938	LOC221442		chr6	338	429	2.32	0.308621	+
NM_007162	TFEB		chr6	-226	256	2.84	0.413309	-
NM_018960	GNMT	The protein encoded by this gene is an enzyme that catalyzes the conversion of S-adenosyl-L-methionine (along with glycine) to S-adenosyl-L-homocysteine and sarcosine. The encoded protein is found in the cytoplasm and acts as a homotetramer. Defects in this gene are a cause of GNMT deficiency (hypermethioninemia). [provided by RefSeq]. Publication Note: This RefSeq record includes a subset of the…	chr6	225	249	2.44	0.531648	+
NM_001168359	TDRD6		chr6	246	559	3.23	0.881395	+
NM_005084	PLA2G7	The PLA2G7 gene encodes platelet-activating factor (PAF) acetylhydrolase (EC 3.1.1.47), a secreted enzyme that catalyzes the degradation of PAF to inactive products by hydrolysis of the acetyl group at the sn-2 position, producing the biologically inactive products LYSO-PAF and acetate.[supplied by OMIM]. Publication Note: This RefSeq record includes a subset of the publications that are availabl…	chr6	93	164	2.09	0.680751	-
NM_014920	ICK	Eukaryotic protein kinases are enzymes that belong to a very extensive family of proteins which share a conserved catalytic core common with both serine/threonine and tyrosine protein kinases. This gene encodes an intestinal serine/threonine kinase harboring a dual phosphorylation site found in mitogen-activating protein (MAP) kinases. The protein localizes to the intestinal crypt region and is t…	chr6	102	544	2.93	0.633137	-
NM_001144769	DST	This gene encodes a member of the plakin protein family of adhesion junction plaque proteins. Multiple alternatively spliced transcript variants encoding distinct isoforms have been found for this gene, but the full-length nature of some variants has not been defined. It has been known that some isoforms are expressed in neural and muscle tissue, anchoring neural intermediate filaments to the act…	chr6	-296	469	2.43	0.538029	-
NM_152731	BEND6		chr6	-62	469	2.43	0.538029	+
NM_024576	OGFRL1		chr6	87	174	2.65	0.24417	+
NR_026807	C6orf155		chr6	399	437	3.19	1.10876	-
NM_030568	KHDC1		chr6	191	259	2.41	0.648512	-
NM_001080507	OOEP		chr6	-283	179	2.35	1.21549	-
NM_080645	COL12A1	This gene encodes the alpha chain of type XII collagen, a member of the FACIT (fibril-associated collagens with interrupted triple helices) collagen family. Type XII collagen is a homotrimer found in association with type I collagen, an association that is thought to modify the interactions between collagen I fibrils and the surrounding matrix. Alternatively spliced transcript variants encoding d…	chr6	-257	749	3.29	0.844787	-
NM_022726	ELOVL4	This gene encodes a membrane-bound protein which is a member of the ELO family, proteins which participate in the biosynthesis of fatty acids. Consistent with the expression of the encoded protein in photoreceptor cells of the retina, mutations and small deletions in this gene are associated with Stargardt-like macular dystrophy (STGD3) and autosomal dominant Stargardt-like macular dystrophy (ADM…	chr6	183	369	2.48	0.175909	-
NM_014841	SNAP91		chr6	653	951	2.19	0.319741	-
NM_001080508	TBX18		chr6	263	239	2.48	0.460419	-
NR_003038	SNHG5	This gene is a member of both the non-protein-coding multiple snoRNA host gene family and the 5'-terminal oligopyrimidine (5' TOP) class of genes. Two snoRNAs are derived from the introns of this host gene but, although many alternative splice variants have been observed, the gene is thought to have no protein-coding potential. The gene is located at the chromosomal translocation breakpoint invol…	chr6	-478	229	2.62	1.16404	-
NR_002767	NCRNA00120		chr6	-727	429	2.55	0.546447	-
NM_018064	AKIRIN2		chr6	324	429	2.55	0.546447	-
NM_016083	CNR1	This gene encodes one of two cannabinoid receptors. The cannabinoids, principally delta-9-tetrahydrocannabinol and synthetic analogs, are psychoactive ingredients of marijuana. The cannabinoid receptors are members of the guanine-nucleotide-binding protein (G-protein) coupled receptor family, which inhibit adenylate cyclase activity in a dose-dependent, stereoselective and pertussis toxin-sensiti…	chr6	135	464	2.61	0.448177	-
NM_014942	ANKRD6		chr6	323	567	3.08	0.529747	+
NM_007073	BVES	This gene encodes a member of the POP family of proteins containing three putative transmembrane domains. This gene is expressed in cardiac and skeletal muscle and may play an important role in development of these tissues. The mouse ortholog may be involved in the regeneration of adult skeletal muscle and may act as a cell adhesion molecule in coronary vasculogenesis. Two transcript variants enc…	chr6	-11	849	2.12	0.336086	-
NM_147147	BVES	This gene encodes a member of the POP family of proteins containing three putative transmembrane domains. This gene is expressed in cardiac and skeletal muscle and may play an important role in development of these tissues. The mouse ortholog may be involved in the regeneration of adult skeletal muscle and may act as a cell adhesion molecule in coronary vasculogenesis. Two transcript variants enc…	chr6	-333	849	2.12	0.336086	-
NM_014028	OSTM1	This gene encodes a protein that may be involved in the degradation of G proteins via the ubiquitin-dependent proteasome pathway. The encoded protein binds to members of subfamily A of the regulator of the G-protein signaling (RGS) family through an N-terminal leucine-rich region. This protein also has a central RING finger-like domain and E3 ubiquitin ligase activity. This protein is highly cons…	chr6	171	229	2.31	0.133536	-
NM_003269	NR2E1		chr6	-913	1244	3.12	0.648515	+
NM_005284	GPR6		chr6	216	649	2.57	0.53383	+
NM_001123364	C6orf186		chr6	162	149	2.05	0.469047	-
NM_001080976	DSE	The protein encoded by this gene is a tumor-rejection antigen. This antigen possesses tumor epitopes capable of inducing HLA-A24-restricted and tumor-specific cytotoxic T lymphocytes in cancer patients and may be useful for specific immunotherapy. This gene product is localized to the endoplasmic reticulum. Two transcript variants encoding the same protein have been found for this gene. [provided…	chr6	-605	144	2.39	0.360047	+
NM_001029858	SLC35F1		chr6	91	564	2.9	0.899994	+
NM_024581	FAM184A		chr6	92	249	2.66	0.273633	-
NM_001040214	NKAIN2	NKAIN2 is a member of a family of mammalian proteins (see NKAIN1; MIM 612871) with similarity to Drosophila Nkain and interacts with the beta subunit of Na,K-ATPase (ATP1B1; MIM 182330) (Gorokhova et al., 2007 [PubMed 17606467]).[supplied by OMIM].	chr6	-4	324	2.55	1.19501	+
NR_026876	STL		chr6	209	629	3.39	0.785247	-
NM_181782	NCOA7		chr6	-213	449	2.67	0.838175	+
NM_138571	HINT3	Histidine triad proteins, such as HINT3, are nucleotide hydrolases and transferases that act on the alpha-phosphate of ribonucleotides (Brenner, 2002 [PubMed 12119013]).[supplied by OMIM].	chr6	302	249	2.25	0.277959	+
NM_005627	SGK1	This gene encodes a serine/threonine protein kinase that plays an important role in cellular stress response. This kinase activates certain potassium, sodium, and chloride channels, suggesting an involvement in the regulation of processes such as cell survival, neuronal excitability, and renal sodium excretion. High levels of expression of this gene may contribute to conditions such as hypertensi…	chr6	-545	345	2.53	0.444872	-
NM_005923	MAP3K5	Mitogen-activated protein kinase (MAPK) signaling cascades include MAPK or extracellular signal-regulated kinase (ERK), MAPK kinase (MKK or MEK), and MAPK kinase kinase (MAPKKK or MEKK). MAPKK kinase/MEKK phosphorylates and activates its downstream protein kinase, MAPK kinase/MEK, which in turn activates MAPK. The kinases of these signaling cascades are highly conserved, and homologs exist in yea…	chr6	-59	870	3.87	1.00449	-
NM_001008783	SLC35D3		chr6	103	364	3.45	0.616733	+
NM_001128617	REPS1		chr6	262	269	2.35	0.278781	-
NM_001030060	SAMD5		chr6	-596	244	2.85	0.787717	+
NM_000125	ESR1	This gene encodes an estrogen receptor, a ligand-activated transcription factor composed of several domains important for hormone binding, DNA binding, and activation of transcription. The protein localizes to the nucleus where it may form a homodimer or a heterodimer with estrogen receptor 2. Estrogen and its receptors are essential for sexual development and reproductive function, but also play…	chr6	410	1069	3.87	0.666783	+
NM_173515	CNKSR3		chr6	-142	235	2.26	0.443945	-
NM_153746	ZDHHC14		chr6	188	364	2.66	0.894786	+
NM_016224	SNX9	This gene encodes a member of the sorting nexin family. Members of this family contain a phox (PX) domain, which is a phosphoinositide binding domain, and are involved in intracellular trafficking. This protein does not contain a coiled coil region, like some family members, but does contain a SH3 domain near its N-terminus. This protein interacts with the cytoplasmic domains of the precursor but…	chr6	138	842	2.64	0.271361	+
NM_032532	FNDC1		chr6	228	843	2.8	0.814885	+
NM_001024466	SOD2	This gene is a member of the iron/manganese superoxide dismutase family. It encodes a mitochondrial protein that forms a homotetramer and binds one manganese ion per subunit. This protein binds to the superoxide byproducts of oxidative phosphorylation and converts them to hydrogen peroxide and diatomic oxygen. Mutations in this gene have been associated with idiopathic cardiomyopathy (IDC), prema…	chr6	356	440	2.67	0.871663	-
NM_021977	SLC22A3	Polyspecific organic cation transporters in the liver, kidney, intestine, and other organs are critical for elimination of many endogenous small organic cations as well as a wide array of drugs and environmental toxins. This gene is one of three similar cation transporter genes located in a cluster on chromosome 6. The encoded protein contains twelve putative transmembrane domains and is a plasma…	chr6	82	339	2.81	0.639259	+
NM_006724	MAP3K4	The central core of each mitogen-activated protein kinase (MAPK) pathway is a conserved cascade of 3 protein kinases: an activated MAPK kinase kinase (MAPKKK) phosphorylates and activates a specific MAPK kinase (MAPKK), which then activates a specific MAPK. While the ERK MAPKs are activated by mitogenic stimulation, the CSBP2 and JNK MAPKs are activated by environmental stresses such as osmotic s…	chr6	96	349	2.32	0.786614	+
NM_001130690	PDE10A	Various cellular responses are regulated by the second messengers cAMP and cGMP. Phosphodiesterases, such as PDE10A, eliminate cAMP- and cGMP-mediated intracellular signaling by hydrolyzing the cyclic nucleotide to the corresponding nucleoside 5-prime monophosphate (Fujishige et al., 2000 [PubMed 10998054]).[supplied by OMIM].	chr6	-929	454	2.35	0.630036	-
NM_003181	T	The protein encoded by this gene is an embryonic nuclear transcription factor that binds to a specific DNA element, the palindromic T-site. It binds through a region in its N-terminus, called the T-box, and effects transcription of genes required for mesoderm formation and differentiation. The protein is localized to notochord-derived cells. [provided by RefSeq]. Publication Note: This RefSeq rec…	chr6	-182	2262	3.72	0.639128	-
NM_001122841	FRMD1		chr6	-37	249	2.29	0.605977	-
NM_022138	SMOC2	This gene encodes a member of the SPARC family (secreted protein acidic and rich in cysteine/osteonectin/BM-40), which are highly expressed during embryogenesis and wound healing. The gene product is a matricellular protein which promotes matrix assembly and can stimulate endothelial cell proliferation and migration, as well as angiogenic activity. Associated with pulmonary function, this secreto…	chr6	322	869	2.8	0.449745	+
NM_182552	WDR27		chr6	-687	538	3.6	0.830587	-
NM_032448	FAM120B		chr6	-11	559	3.1	0.751587	+
NM_020223	FAM20C		chr7	-359	1467	3.69	0.673994	+
NM_002735	PRKAR1B	Cyclic AMP-dependent protein kinase A (PKA) is an essential enzyme in the signaling pathway of the second messenger cAMP. Through phosphorylation of target proteins, PKA controls many biochemical events in the cell including regulation of metabolism, ion transport, and gene transcription. The PKA holoenzyme is composed of 2 regulatory and 2 catalytic subunits and dissociates from the regulatory s…	chr7	-53	667	2.33	0.391101	-
NM_001164762	PRKAR1B	Cyclic AMP-dependent protein kinase A (PKA) is an essential enzyme in the signaling pathway of the second messenger cAMP. Through phosphorylation of target proteins, PKA controls many biochemical events in the cell including regulation of metabolism, ion transport, and gene transcription. The PKA holoenzyme is composed of 2 regulatory and 2 catalytic subunits and dissociates from the regulatory s…	chr7	362	667	2.33	0.391101	-
NM_001164760	PRKAR1B	Cyclic AMP-dependent protein kinase A (PKA) is an essential enzyme in the signaling pathway of the second messenger cAMP. Through phosphorylation of target proteins, PKA controls many biochemical events in the cell including regulation of metabolism, ion transport, and gene transcription. The PKA holoenzyme is composed of 2 regulatory and 2 catalytic subunits and dissociates from the regulatory s…	chr7	198	429	2.76	0.965373	-
NM_006869	ADAP1		chr7	52	672	2.75	0.683088	-
NM_001031617	COX19	COX19 encodes a cytochrome c oxidase (COX)-assembly protein. The S. cerevisiae Cox19 protein may play a role in metal transport to the mitochondrial intermembrane space and assembly of complex IV of the mitochondrial respiratory chain (Sacconi et al., 2005 [PubMed 16212937]).[supplied by OMIM].	chr7	21	352	2.1	0.252024	-
NM_001080453	INTS1	INTS1 is a subunit of the Integrator complex, which associates with the C-terminal domain of RNA polymerase II large subunit (POLR2A; MIM 180660) and mediates 3-prime end processing of small nuclear RNAs U1 (RNU1; MIM 180680) and U2 (RNU2; MIM 180690) (Baillat et al., 2005 [PubMed 16239144]).[supplied by OMIM].	chr7	-191	254	2.66	0.920111	-
NM_003751	EIF3B		chr7	441	549	3.71	0.587381	+
NM_001040168	LFNG	This gene is a member of the fringe gene family which also includes radical and manic fringe genes. They all encode evolutionarily conserved glycosyltransferases that act in the Notch signaling pathway to define boundaries during embryonic development. While their genomic structure is distinct from other glycosyltransferases, fringe proteins have a fucose-specific beta-1,3-N-acetylglucosaminyltra…	chr7	122	659	3.26	0.868393	+
NM_133463	AMZ1		chr7	-105	539	3.12	0.911326	+
NM_152744	SDK1		chr7	27	249	3.97	0.595431	+
NM_001033520	WIPI2	WD40 repeat proteins are key components of many essential biologic functions. They regulate the assembly of multiprotein complexes by presenting a beta-propeller platform for simultaneous and reversible protein-protein interactions. Members of the WIPI subfamily of WD40 repeat proteins, such as WIPI2, have a 7-bladed propeller structure and contain a conserved motif for interaction with phospholi…	chr7	-53	449	2.79	1.1359	+
NM_001101	ACTB	This gene encodes one of six different actin proteins. Actins are highly conserved proteins that are involved in cell motility, structure, and integrity. This actin is a major constituent of the contractile apparatus and one of the two nonmuscle cytoskeletal actins. [provided by RefSeq]. Publication Note: This RefSeq record includes a subset of the publications that are available for this gene. P…	chr7	388	535	3.11	0.54611	-
NM_022307	ICA1	This gene encodes a protein with an arfaptin homology domain that is found both in the cytosol and as membrane-bound form on the Golgi complex and immature secretory granules. This protein is believed to be an autoantigen in insulin-dependent diabetes mellitus and primary Sjogren's syndrome. Alternatively spliced variants which encode different protein isoforms have been described; however, not a…	chr7	153	746	2.99	0.914687	-
NM_001136020	ICA1	This gene encodes a protein with an arfaptin homology domain that is found both in the cytosol and as membrane-bound form on the Golgi complex and immature secretory granules. This protein is believed to be an autoantigen in insulin-dependent diabetes mellitus and primary Sjogren's syndrome. Alternatively spliced variants which encode different protein isoforms have been described; however, not a…	chr7	251	746	2.99	0.914687	-
NM_001101417	ISPD		chr7	144	234	2.39	0.720571	-
NM_015132	SNX13	This gene encodes a PHOX domain- and RGS domain-containing protein that belongs to the sorting nexin (SNX) family and the regulator of G protein signaling (RGS) family. The PHOX domain is a phosphoinositide binding domain, and the SNX family members are involved in intracellular trafficking. The RGS family members are regulatory molecules that act as GTPase activating proteins for G alpha subunit…	chr7	222	229	2.95	1.05731	-
NM_000474	TWIST1	Basic helix-loop-helix (bHLH) transcription factors have been implicated in cell lineage determination and differentiation. The protein encoded by this gene is a bHLH transcription factor and shares similarity with another bHLH transcription factor, Dermo1. The strongest expression of this mRNA is in placental tissue; in adults, mesodermally derived tissues express this mRNA preferentially. Mutat…	chr7	464	741	2.89	0.722373	-
NM_003777	DNAH11	This gene encodes a member of the dynein heavy chain family. It is a microtubule-dependent motor ATPase and has been reported to be involved in the movement of respiratory cilia. Mutations in this gene have been implicated in causing Kartagener Syndrome (a combination of situs inversus totalis and Primary Ciliary Dyskinesia (PCD), also called Immotile Cilia Syndrome 1 (ICS1)) and male sterility. …	chr7	-103	149	2.96	0.492263	+
NM_000905	NPY	This gene encodes a neuropeptide that is widely expressed in the central nervous system and influences many physiological processes, including cortical excitability, stress response, food intake, circadian rhythms, and cardiovascular function. The neuropeptide functions through G protein-coupled receptors to inhibit adenylyl cyclase, activate mitogen-activated protein kinase (MAPK), regulate intr…	chr7	244	1036	2.69	0.497835	+
NM_004403	DFNA5	Hearing impairment is a heterogeneous condition with over 40 loci described. The protein encoded by this gene is expressed in fetal cochlea, however, its function is not known. Nonsyndromic hearing impairment is associated with a mutation in this gene. Three transcript variants encoding two different isoforms have been found for this gene. [provided by RefSeq].	chr7	160	269	2.75	1.04727	-
NM_001127453	DFNA5	Hearing impairment is a heterogeneous condition with over 40 loci described. The protein encoded by this gene is expressed in fetal cochlea, however, its function is not known. Nonsyndromic hearing impairment is associated with a mutation in this gene. Three transcript variants encoding two different isoforms have been found for this gene. [provided by RefSeq].	chr7	-395	269	2.75	1.04727	-
NM_152739	HOXA9	In vertebrates, the genes encoding the class of transcription factors called homeobox genes are found in clusters named A, B, C, and D on four separate chromosomes. Expression of these proteins is spatially and temporally regulated during embryonic development. This gene is part of the A cluster on chromosome 7 and encodes a DNA-binding transcription factor which may regulate gene expression, mor…	chr7	-868	744	3.7	0.635057	-
NM_001989	EVX1	This gene encodes a member of the even-skipped homeobox family characterized by the presence of a homeodomain closely related to the Drosophila even-skipped (eve) segmentation gene of the pair-rule class. The encoded protein may play an important role as a transcriptional repressor during embryogenesis.	chr7	385	453	2.33	1.00864	+
NR_024278	LOC646762		chr7	128	868	3.95	0.805951	-
NM_001118	ADCYAP1R1	This gene encodes type I adenylate cyclase activating polypeptide receptor, which is a membrane-associated protein and shares significant homology with members of the glucagon/secretin receptor family. This receptor mediates diverse biological actions of adenylate cyclase activating polypeptide 1 and is positively coupled to adenylate cyclase. Alternative splicing of two exons of this gene genera…	chr7	39	234	2.35	1.11778	+
NM_203288	RP9	The protein encoded by this gene can be bound and phosphorylated by the protooncogene PIM1 product, a serine/threonine protein kinase . This protein localizes in nuclear speckles containing the splicing factors, and has a role in pre-mRNA splicing. CBF1-interacting protein (CIR), a corepressor of CBF1, can also bind to this protein and effects alternative splicing. Mutations in this gene result i…	chr7	213	349	2.57	0.623836	-
NM_133468	BMPER		chr7	-555	954	2.27	0.327472	+
NM_014800	ELMO1	The protein encoded by this gene interacts with the dedicator of cyto-kinesis 1 protein to promote phagocytosis and effect cell shape changes. Similarity to a C. elegans protein suggests that this protein may function in apoptosis and in cell migration. Alternative splicing of this gene results in multiple transcript variants encoding different isoforms. [provided by RefSeq].	chr7	526	655	2.41	0.527663	-
NM_015052	HECW1		chr7	492	950	2.95	0.426726	+
NM_172084	CAMK2B	The product of this gene belongs to the serine/threonine protein kinase family and to the Ca(2+)/calmodulin-dependent protein kinase subfamily. Calcium signaling is crucial for several aspects of plasticity at glutamatergic synapses. In mammalian cells, the enzyme is composed of four different chains: alpha, beta, gamma, and delta. The product of this gene is a beta chain. It is possible that dis…	chr7	464	642	2.38	0.510167	-
NM_138635	H2AFV	Histones are basic nuclear proteins that are responsible for the nucleosome structure of the chromosomal fiber in eukaryotes. Nucleosomes consist of approximately 146 bp of DNA wrapped around a histone octamer composed of pairs of each of the four core histones (H2A, H2B, H3, and H4). The chromatin fiber is further compacted through the interaction of a linker histone, H1, with the DNA between th…	chr7	272	334	3.07	0.625522	-
NM_021116	ADCY1	This gene encodes a form of adenylate cyclase expressed in brain. A similar protein in mouse is involved in pattern formation of the brain. [provided by RefSeq]. Publication Note: This RefSeq record includes a subset of the publications that are available for this gene. Please see the Entrez Gene record to access additional publications.	chr7	282	564	3.15	0.637743	+
NM_001013398	IGFBP3	This gene is a member of the insulin-like growth factor binding protein (IGFBP) family and encodes a protein with an IGFBP domain and a thyroglobulin type-I domain. The protein forms a ternary complex with insulin-like growth factor acid-labile subunit (IGFALS) and either insulin-like growth factor (IGF) I or II. In this form, it circulates in the plasma, prolonging the half-life of IGFs and alte…	chr7	-311	1066	2.34	0.698816	-
NM_198570	VWC2	This gene encodes a secreted bone morphogenic protein antagonist. The encoded protein is possibly involved in neural function and development and may have a role in cell adhesion.	chr7	435	669	2.73	0.770948	+
NM_006060	IKZF1		chr7	-847	1204	2.83	0.686819	+
NM_022116	FIGNL1		chr7	24	274	2.61	0.61286	-
NM_182595	POM121L12		chr7	282	539	4.09	0.874429	+
NM_001009186	CCT6A	This gene encodes a molecular chaperone that is member of the chaperonin containing TCP1 complex (CCT), also known as the TCP1 ring complex (TRiC). This complex consists of two identical stacked rings, each containing eight different proteins. Unfolded polypeptides enter the central cavity of the complex and are folded in an ATP-dependent manner. The complex folds various proteins, including acti…	chr7	-253	244	2.59	0.680769	+
NM_004577	PSPH	The protein encoded by this gene belongs to a subfamily of the phosphotransferases. This encoded enzyme is responsible for the third and last step in L-serine formation. It catalyzes magnesium-dependent hydrolysis of L-phosphoserine and is also involved in an exchange reaction between L-serine and L-phosphoserine. Deficiency of this protein is thought to be linked to Williams syndrome. [provided …	chr7	144	244	2.59	0.680769	-
NM_001145712	LOC389493		chr7	136	444	2.72	0.882415	-
NR_028348	LOC100287704		chr7	360	649	2.7	0.59474	+
NR_027393	INTS4L1		chr7	-60	244	2.37	0.423492	+
NR_027392	INTS4L2		chr7	-176	638	2.78	0.508681	+
NM_001024946	ASL	This gene encodes a member of the lyase 1 family. The encoded protein forms a cytosolic homotetramer and primarily catalyzes the reversible hydrolytic cleavage of argininosuccinate into arginine and fumarate, an essential step in the liver in detoxifying ammonia via the urea cycle. Mutations in this gene result in the autosomal recessive disorder argininosuccinic aciduria, or argininosuccinic aci…	chr7	75	444	2.54	0.693644	+
NM_000048	ASL	This gene encodes a member of the lyase 1 family. The encoded protein forms a cytosolic homotetramer and primarily catalyzes the reversible hydrolytic cleavage of argininosuccinate into arginine and fumarate, an essential step in the liver in detoxifying ammonia via the urea cycle. Mutations in this gene result in the autosomal recessive disorder argininosuccinic aciduria, or argininosuccinic aci…	chr7	133	444	2.54	0.693644	+
NM_015570	AUTS2		chr7	-901	658	2.43	0.369046	+
NM_001127231	AUTS2		chr7	-900	658	2.43	0.369046	+
NM_022479	WBSCR17	This gene encodes an N-acetylgalactosaminyltransferase, which has 97% sequence identity to the mouse protein. This gene is deleted in Williams syndrome, a multisystem developmental disorder caused by the deletion of contiguous genes at 7q11.23. [provided by RefSeq].	chr7	34	1159	3.41	0.6051	+
NM_001017440	CALN1	This gene encodes a protein with high similarity to the calcium-binding proteins of the calmodulin family. The encoded protein contains two EF-hand domains and potential calcium-binding sites. Alternative splicing results in multiple transcript variants. [provided by RefSeq].	chr7	165	134	2.53	0.557495	-
NM_001039487	NSUN5C	This gene shares high sequence similarity with several genes in the Williams Beuren Syndrome critical region and its deletion is associated with this disorder. Alternate transcriptional splice variants, encoding different isoforms, have been characterized. [provided by RefSeq].	chr7	162	635	2.79	1.04066	-
NM_198853	TRIM74		chr7	-41	850	2.63	0.421097	-
NM_148956	NSUN5	This gene encodes a protein with similarity to p120 (NOL1), a 120-kDa proliferation-associated nucleolar antigen that is a member of an evolutionarily conserved protein family. This gene is deleted in Williams syndrome, a multisystem developmental disorder caused by the deletion of contiguous genes at 7q11.23. Alternative splicing of this gene results in two transcript variants encoding different…	chr7	228	348	2.44	0.898226	-
NM_003602	FKBP6	The protein encoded by this gene is a member of the immunophilin protein family, which play a role in immunoregulation and basic cellular processes involving protein folding and trafficking. The protein may have cis-trans prolyl isomerase activity, and binds to clathrin heavy chain and heat shock protein 72. This gene is found to be deleted in Williams syndrome, and the orthologous gene in mouse …	chr7	-97	749	2.87	0.615887	+
NM_178125	TRIM50		chr7	-116	749	2.87	0.615887	-
NM_001135211	FKBP6	The protein encoded by this gene is a member of the immunophilin protein family, which play a role in immunoregulation and basic cellular processes involving protein folding and trafficking. The protein may have cis-trans prolyl isomerase activity, and binds to clathrin heavy chain and heat shock protein 72. This gene is found to be deleted in Williams syndrome, and the orthologous gene in mouse …	chr7	47	749	2.87	0.615887	+
NM_002314	LIMK1	There are approximately 40 known eukaryotic LIM proteins, so named for the LIM domains they contain. LIM domains are highly conserved cysteine-rich structures containing 2 zinc fingers. Although zinc fingers usually function by binding to DNA or RNA, the LIM motif probably mediates protein-protein interactions. LIM kinase-1 and LIM kinase-2 belong to a small subfamily with a unique combination of…	chr7	-255	249	2.2	0.590375	+
NM_032421	CLIP2	The protein encoded by this gene belongs to the family of cytoplasmic linker proteins, which have been proposed to mediate the interaction between specific membranous organelles and microtubules. This protein was found to associate with both microtubules and an organelle called the dendritic lamellar body. This gene is hemizygously deleted in Williams syndrome, a multisystem developmental disorde…	chr7	-369	244	2.26	0.672964	+
NR_003602	LOC541473		chr7	-80	972	2.91	0.44268	-
NM_198924	TRIM73		chr7	-114	972	2.91	0.44268	+
NM_012301	MAGI2	The protein encoded by this gene interacts with atrophin-1. Atrophin-1 contains a polyglutamine repeat, expansion of which is responsible for dentatorubral and pallidoluysian atrophy. This encoded protein is characterized by two WW domains, a guanylate kinase-like domain, and multiple PDZ domains. It has structural similarity to the membrane-associated guanylate kinase homologue (MAGUK) family. […	chr7	-688	569	2.98	0.6564	-
NM_002069	GNAI1	Guanine nucleotide-binding proteins (G proteins) form a large family of signal-transducing molecules. They are found as heterotrimers made up of alpha, beta, and gamma subunits. Members of the G protein family have been characterized most extensively on the basis of the alpha subunit, which binds guanine nucleotide, is capable of hydrolyzing GTP, and interacts with specific receptor and effector …	chr7	86	559	3.05	0.68512	+
NM_006379	SEMA3C		chr7	168	259	2.43	0.866957	-
NM_001142749	KIAA1324L		chr7	0	655	3.04	0.507182	-
NM_024315	C7orf23		chr7	-692	539	2.59	0.565149	-
NM_018850	ABCB4	The membrane-associated protein encoded by this gene is a member of the superfamily of ATP-binding cassette (ABC) transporters. ABC proteins transport various molecules across extra- and intra-cellular membranes. ABC genes are divided into seven distinct subfamilies (ABC1, MDR/TAP, MRP, ALD, OABP, GCN20, White). This protein is a member of the MDR/TAP subfamily. Members of the MDR/TAP subfamily a…	chr7	-332	165	2.21	0.548679	-
NR_003551	DPY19L2P4		chr7	-190	249	2.02	0.642045	+
NM_012449	STEAP1	This gene is predominantly expressed in prostate tissue, and is found to be upregulated in multiple cancer cell lines. The gene product is predicted to be a six-transmembrane protein, and was shown to be a cell surface antigen significantly expressed at cell-cell junctions. [provided by RefSeq].	chr7	-109	349	2.59	0.365392	+
NM_001146152	CYP51A1	This gene encodes a member of the cytochrome P450 superfamily of enzymes. The cytochrome P450 proteins are monooxygenases which catalyze many reactions involved in drug metabolism and synthesis of cholesterol, steroids and other lipids. This endoplasmic reticulum protein participates in the synthesis of cholesterol by catalyzing the removal of the 14alpha-methyl group from lanosterol. Homologous …	chr7	274	330	2.71	0.384783	-
[truncated: 338 more rows]
